# Supplementary material for: ITRAQ-based quantitative proteomic analysis reveals that VPS35 promotes the expression of MCM2-7 genes in HeLa cells
Source: Sci Rep. 2022 Jun 11;12:9700. doi: 10.1038/s41598-022-13934-3 (PMC9188599; doi:10.1038/s41598-022-13934-3)
Supplement: Supplementary file 2 — Supplementary Information 2. [file 41598_2022_13934_MOESM2_ESM.xls]

## Sheet: Sheet1
ITRAQ-based quantitative proteomic analysis reveals that VPS35 promotes the expression of MCM2-7 genes in HeLa cells Xian Hong, Tao Wang, Juan Du, Yu Hong, Cai-Ping Yang, Wei Xiao, Yang Li, Ming Wang, He Sun, and Zhi-Hui Deng
Supplementary Table S1. - Protein list identified in biological replicate 1 and 2 by iTRAQ-based proteomics
Accession	Description	Coverage	Proteins	Unique Peptides	Peptides	PSMs	# AAs	MW [kDa]	calc. pI	Ratio 114:113	p_value	Ratio 119:116	p_value
Q13557	Calcium/calmodulin-dependent protein kinase type II subunit delta OS=Homo sapiens OX=9606 GN=CAMK2D PE=1 SV=3 - [KCC2D_HUMAN]	0.2305	6	1	11	20	499	56.3	7.25	0.849		1.03
O00487	26S proteasome non-ATPase regulatory subunit 14 OS=Homo sapiens OX=9606 GN=PSMD14 PE=1 SV=1 - [PSDE_HUMAN]	0.1968	5	3	10	47	310	34.6	6.52	1.059	0.144561	0.957	0.138956
P60953	Cell division control protein 42 homolog OS=Homo sapiens OX=9606 GN=CDC42 PE=1 SV=2 - [CDC42_HUMAN]	0.3665	12	6	6	40	191	21.2	6.55	1.0895	0.073477	0.9535	0.0593175
P62820	Ras-related protein Rab-1A OS=Homo sapiens OX=9606 GN=RAB1A PE=1 SV=3 - [RAB1A_HUMAN]	0.6049	71	1	11	50	205	22.7	6.21	0.964	0.436447	1.03	0.50031
P68032	Actin, alpha cardiac muscle 1 OS=Homo sapiens OX=9606 GN=ACTC1 PE=1 SV=1 - [ACTC_HUMAN]	0.5862	32	3	25	1989	377	42	5.39	0.902	0.158148	1.227	0.00358955
Q12974	Protein tyrosine phosphatase type IVA 2 OS=Homo sapiens OX=9606 GN=PTP4A2 PE=1 SV=1 - [TP4A2_HUMAN]	0.491	7	2	7	13	167	19.1	8.37	0.8155	0.0636981	1.236	0.0757979
P68366	Tubulin alpha-4A chain OS=Homo sapiens OX=9606 GN=TUBA4A PE=1 SV=1 - [TBA4A_HUMAN]	0.692	11	7	26	777	448	49.9	5.06	0.8915	4.36266e-13	0.8435	8.39165e-13
Q9Y3B4	Splicing factor 3B subunit 6 OS=Homo sapiens OX=9606 GN=SF3B6 PE=1 SV=1 - [SF3B6_HUMAN]	0.512	1	2	8	12	125	14.6	9.38	0.783	0.00170416	0.816	0.0102423
P53680	AP-2 complex subunit sigma OS=Homo sapiens OX=9606 GN=AP2S1 PE=1 SV=2 - [AP2S1_HUMAN]	0.2254	6	2	5	14	142	17	6.18	0.926	0.419537	1.194	0.535949
P62258	14-3-3 protein epsilon OS=Homo sapiens OX=9606 GN=YWHAE PE=1 SV=1 - [1433E_HUMAN]	0.7373	11	14	20	383	255	29.2	4.74	0.964	9.74029e-09	0.8735	4.50702e-16
P62316	Small nuclear ribonucleoprotein Sm D2 OS=Homo sapiens OX=9606 GN=SNRPD2 PE=1 SV=1 - [SMD2_HUMAN]	0.6356	3	5	9	18	118	13.5	9.91	0.9905	0.38108	1.068	0.226224
P62318	Small nuclear ribonucleoprotein Sm D3 OS=Homo sapiens OX=9606 GN=SNRPD3 PE=1 SV=1 - [SMD3_HUMAN]	0.627	2	3	10	29	126	13.9	10.32	0.915	0.00444671	1.071	0.0591679
P63167	Dynein light chain 1, cytoplasmic OS=Homo sapiens OX=9606 GN=DYNLL1 PE=1 SV=1 - [DYL1_HUMAN]	0.4494	4	2	3	17	89	10.4	7.4	1.043	0.00378862	0.9805	0.328356
P61970	Nuclear transport factor 2 OS=Homo sapiens OX=9606 GN=NUTF2 PE=1 SV=1 - [NTF2_HUMAN]	0.2913	2	1	3	9	127	14.5	5.38	1.18	0.0940301	0.8	0.566602
P62877	E3 ubiquitin-protein ligase RBX1 OS=Homo sapiens OX=9606 GN=RBX1 PE=1 SV=1 - [RBX1_HUMAN]	0.3056	1	1	3	10	108	12.3	6.96	0.879	0.486022	1.093	0.0716476
P62256	Ubiquitin-conjugating enzyme E2 H OS=Homo sapiens OX=9606 GN=UBE2H PE=1 SV=1 - [UBE2H_HUMAN]	0.4317	5	3	6	13	183	20.6	4.67	0.974	0.994938	0.848	0.296127
P62277	40S ribosomal protein S13 OS=Homo sapiens OX=9606 GN=RPS13 PE=1 SV=2 - [RS13_HUMAN]	0.6887	3	8	16	119	151	17.2	10.54	1.0895	4.46711e-07	1.004	0.242273
P62333	26S proteasome regulatory subunit 10B OS=Homo sapiens OX=9606 GN=PSMC6 PE=1 SV=1 - [PRS10_HUMAN]	0.5707	11	14	22	74	389	44.1	7.49	1.081	0.807911	0.98	0.357451
Q15365	Poly(rC)-binding protein 1 OS=Homo sapiens OX=9606 GN=PCBP1 PE=1 SV=2 - [PCBP1_HUMAN]	0.7163	10	9	19	275	356	37.5	7.09	1.025	0.619339	1.0145	0.871004
P28066	Proteasome subunit alpha type-5 OS=Homo sapiens OX=9606 GN=PSMA5 PE=1 SV=3 - [PSA5_HUMAN]	0.6722	2	9	12	64	241	26.4	4.79	1.0535	0.112854	0.8515	2.31528e-05
Q96NC0	Zinc finger matrin-type protein 2 OS=Homo sapiens OX=9606 GN=ZMAT2 PE=1 SV=1 - [ZMAT2_HUMAN]	0.3668	3	1	8	9	199	23.6	9.01	1.024		0.983
P60228	Eukaryotic translation initiation factor 3 subunit E OS=Homo sapiens OX=9606 GN=EIF3E PE=1 SV=1 - [EIF3E_HUMAN]	0.4427	14	7	21	39	445	52.2	6.04	1.11	0.212408	1.0925	0.0178775
Q7L1Q6	Basic leucine zipper and W2 domain-containing protein 1 OS=Homo sapiens OX=9606 GN=BZW1 PE=1 SV=1 - [BZW1_HUMAN]	0.5322	11	19	32	359	419	48	5.92	1.0745	5.59656e-16	0.6685	7.88254e-32
Q96FJ2	Dynein light chain 2, cytoplasmic OS=Homo sapiens OX=9606 GN=DYNLL2 PE=1 SV=1 - [DYL2_HUMAN]	0.2022	1	1	2	10	89	10.3	7.37	1.019	0.614603	0.993	0.748762
Q3MHD2	Protein LSM12 homolog OS=Homo sapiens OX=9606 GN=LSM12 PE=1 SV=2 - [LSM12_HUMAN]	0.3333	3	3	6	14	195	21.7	7.74	0.9415	0.048288	1.081	0.281548
O43447	Peptidyl-prolyl cis-trans isomerase H OS=Homo sapiens OX=9606 GN=PPIH PE=1 SV=1 - [PPIH_HUMAN]	0.339	5	3	7	123	177	19.2	8.07	1.165	0.0270782	0.942	0.202024
P62191	26S proteasome regulatory subunit 4 OS=Homo sapiens OX=9606 GN=PSMC1 PE=1 SV=1 - [PRS4_HUMAN]	0.3977	3	5	16	53	440	49.2	6.21	0.9915	0.697989	0.88	0.345922
P62304	Small nuclear ribonucleoprotein E OS=Homo sapiens OX=9606 GN=SNRPE PE=1 SV=1 - [RUXE_HUMAN]	0.6304	2	3	8	48	92	10.8	9.44	0.8475	1.31444e-07	1.2415	1.70698e-07
P62195	26S proteasome regulatory subunit 8 OS=Homo sapiens OX=9606 GN=PSMC5 PE=1 SV=1 - [PRS8_HUMAN]	0.5714	9	10	23	67	406	45.6	7.55	1.092	0.939177	0.8765	0.00392766
P62081	40S ribosomal protein S7 OS=Homo sapiens OX=9606 GN=RPS7 PE=1 SV=1 - [RS7_HUMAN]	0.5567	4	6	15	64	194	22.1	10.1	1.108	3.18327e-05	1.011	0.0714575
A0A0S2Z4Q3	CCHC-type zinc finger nucleic acid binding protein isoform 1 (Fragment) OS=Homo sapiens OX=9606 GN=CNBP PE=2 SV=1 - [A0A0S2Z4Q3_HUMAN]	0.7294	5	9	12	65	170	18.7	7.71	0.87	0.000436746	1.2325	0.000128409
P62851	40S ribosomal protein S25 OS=Homo sapiens OX=9606 GN=RPS25 PE=1 SV=1 - [RS25_HUMAN]	0.392	1	3	9	21	125	13.7	10.11	1.1445	0.00866417	1.138	0.00031925
P62857	40S ribosomal protein S28 OS=Homo sapiens OX=9606 GN=RPS28 PE=1 SV=1 - [RS28_HUMAN]	0.4638	1	2	3	14	69	7.8	10.7	0.8735	0.0543509	0.8425	0.0780987
P62917	60S ribosomal protein L8 OS=Homo sapiens OX=9606 GN=RPL8 PE=1 SV=2 - [RL8_HUMAN]	0.4475	6	4	14	38	257	28	11.03	1.039	0.0967146	1.0235	0.761189
P59998	Actin-related protein 2/3 complex subunit 4 OS=Homo sapiens OX=9606 GN=ARPC4 PE=1 SV=3 - [ARPC4_HUMAN]	0.6845	9	10	13	187	168	19.7	8.43	1.0735	2.0465e-07	0.8395	6.28002e-13
P61960	Ubiquitin-fold modifier 1 OS=Homo sapiens OX=9606 GN=UFM1 PE=1 SV=1 - [UFM1_HUMAN]	0.6824	2	3	4	13	85	9.1	9.31	0.9025	0.12739	1.0905	0.152641
P61964	WD repeat-containing protein 5 OS=Homo sapiens OX=9606 GN=WDR5 PE=1 SV=1 - [WDR5_HUMAN]	0.4102	1	3	12	26	334	36.6	8.27	0.9035	0.145941	1.2155	0.02359
O43865	S-adenosylhomocysteine hydrolase-like protein 1 OS=Homo sapiens OX=9606 GN=AHCYL1 PE=1 SV=2 - [SAHH2_HUMAN]	0.517	10	8	31	135	530	58.9	6.89	0.9795	0.0486945	1.0545	0.797174
P61956	Small ubiquitin-related modifier 2 OS=Homo sapiens OX=9606 GN=SUMO2 PE=1 SV=3 - [SUMO2_HUMAN]	0.4211	1	1	7	54	95	10.9	5.5	0.923		1.395
P61088	Ubiquitin-conjugating enzyme E2 N OS=Homo sapiens OX=9606 GN=UBE2N PE=1 SV=1 - [UBE2N_HUMAN]	0.6579	6	6	11	68	152	17.1	6.57	1.055	0.129956	0.7925	1.74495e-08
P61081	NEDD8-conjugating enzyme Ubc12 OS=Homo sapiens OX=9606 GN=UBE2M PE=1 SV=1 - [UBC12_HUMAN]	0.5683	3	7	14	61	183	20.9	7.69	1.0495	0.0227729	0.905	0.00333394
P68371	Tubulin beta-4B chain OS=Homo sapiens OX=9606 GN=TUBB4B PE=1 SV=1 - [TBB4B_HUMAN]	0.7438	24	2	26	1157	445	49.8	4.89	0.965	0.032311	1.0005	0.2449
Q9Y2S6	Translation machinery-associated protein 7 OS=Homo sapiens OX=9606 GN=TMA7 PE=1 SV=1 - [TMA7_HUMAN]	0.6094	8	3	8	66	64	7.1	9.99	1.339	5.5231e-15	1.182	2.8142e-10
Q6P1J9	Parafibromin OS=Homo sapiens OX=9606 GN=CDC73 PE=1 SV=1 - [CDC73_HUMAN]	0.3145	8	6	17	29	531	60.5	9.61	0.929	0.784499	1.359	0.000148702
P61599	N-alpha-acetyltransferase 20 OS=Homo sapiens OX=9606 GN=NAA20 PE=1 SV=1 - [NAA20_HUMAN]	0.2753	1	1	5	17	178	20.4	5.03	1.016		1.573
P84101	Small EDRK-rich factor 2 OS=Homo sapiens OX=9606 GN=SERF2 PE=1 SV=1 - [SERF2_HUMAN]	0.661	6	3	6	21	59	6.9	10.45	1.2265	0.00671912	1.242	0.0101858
P61160	Actin-related protein 2 OS=Homo sapiens OX=9606 GN=ACTR2 PE=1 SV=1 - [ARP2_HUMAN]	0.5914	11	13	31	355	394	44.7	6.74	1.004	0.694198	0.879	2.8861e-11
Q6UXN9	WD repeat-containing protein 82 OS=Homo sapiens OX=9606 GN=WDR82 PE=1 SV=1 - [WDR82_HUMAN]	0.3355	1	3	11	23	313	35.1	7.69	0.9955	0.0130139	1.1095	0.000718776
P84077	ADP-ribosylation factor 1 OS=Homo sapiens OX=9606 GN=ARF1 PE=1 SV=2 - [ARF1_HUMAN]	0.6575	23	5	13	142	181	20.7	6.8	1.0405	0.0155588	0.987	0.686972
P62330	ADP-ribosylation factor 6 OS=Homo sapiens OX=9606 GN=ARF6 PE=1 SV=2 - [ARF6_HUMAN]	0.6514	16	5	12	104	175	20.1	8.95	1.0725	2.27845e-07	1.3015	2.14032e-13
P83881	60S ribosomal protein L36a OS=Homo sapiens OX=9606 GN=RPL36A PE=1 SV=2 - [RL36A_HUMAN]	0.3868	8	2	6	21	106	12.4	10.58	0.9765	0.40918	1.005	0.213527
P25398	40S ribosomal protein S12 OS=Homo sapiens OX=9606 GN=RPS12 PE=1 SV=3 - [RS12_HUMAN]	0.5833	1	6	8	55	132	14.5	7.21	1.117	0.00908022	0.914	9.27594e-07
P62308	Small nuclear ribonucleoprotein G OS=Homo sapiens OX=9606 GN=SNRPG PE=1 SV=1 - [RUXG_HUMAN]	0.5395	5	2	5	21	76	8.5	8.88	1.095	0.526859	0.995	0.217734
P62244	40S ribosomal protein S15a OS=Homo sapiens OX=9606 GN=RPS15A PE=1 SV=2 - [RS15A_HUMAN]	0.8231	8	4	11	41	130	14.8	10.13	1.043	0.920365	1.024	0.219826
P61981	14-3-3 protein gamma OS=Homo sapiens OX=9606 GN=YWHAG PE=1 SV=2 - [1433G_HUMAN]	0.6599	4	7	19	255	247	28.3	4.89	1.137	1.9005e-07	0.855	2.09728e-05
O15514	DNA-directed RNA polymerase II subunit RPB4 OS=Homo sapiens OX=9606 GN=POLR2D PE=1 SV=1 - [RPB4_HUMAN]	0.4437	3	1	4	5	142	16.3	4.79	1.142		1.052
P61313	60S ribosomal protein L15 OS=Homo sapiens OX=9606 GN=RPL15 PE=1 SV=2 - [RL15_HUMAN]	0.6029	9	4	15	33	204	24.1	11.62	1.1505	0.4557	0.857	0.138443
P47813	Eukaryotic translation initiation factor 1A, X-chromosomal OS=Homo sapiens OX=9606 GN=EIF1AX PE=1 SV=2 - [IF1AX_HUMAN]	0.5486	5	8	10	56	144	16.5	5.24	1.039	0.0390526	1.29	3.24842e-11
P62140	Serine/threonine-protein phosphatase PP1-beta catalytic subunit OS=Homo sapiens OX=9606 GN=PPP1CB PE=1 SV=3 - [PP1B_HUMAN]	0.5138	13	3	15	80	327	37.2	6.19	0.936	0.0118866	0.954	0.0868839
P62495	Eukaryotic peptide chain release factor subunit 1 OS=Homo sapiens OX=9606 GN=ETF1 PE=1 SV=3 - [ERF1_HUMAN]	0.5355	5	17	25	165	437	49	5.71	0.9705	0.0394782	1.3275	6.43237e-39
O75934	Pre-mRNA-splicing factor SPF27 OS=Homo sapiens OX=9606 GN=BCAS2 PE=1 SV=1 - [SPF27_HUMAN]	0.3822	1	1	6	8	225	26.1	5.66	0.866		0.98
P62269	40S ribosomal protein S18 OS=Homo sapiens OX=9606 GN=RPS18 PE=1 SV=3 - [RS18_HUMAN]	0.7368	4	10	17	81	152	17.7	10.99	1.062	2.0979e-05	0.978	0.582548
P63244	Receptor of activated protein C kinase 1 OS=Homo sapiens OX=9606 GN=RACK1 PE=1 SV=3 - [RACK1_HUMAN]	0.7319	26	16	21	123	317	35.1	7.69	1.0755	0.0226997	0.9845	0.271035
P61086	Ubiquitin-conjugating enzyme E2 K OS=Homo sapiens OX=9606 GN=UBE2K PE=1 SV=3 - [UBE2K_HUMAN]	0.415	7	7	8	29	200	22.4	5.44	1.049	0.205755	0.9095	0.0372822
P61221	ATP-binding cassette sub-family E member 1 OS=Homo sapiens OX=9606 GN=ABCE1 PE=1 SV=1 - [ABCE1_HUMAN]	0.5426	4	19	35	119	599	67.3	8.34	1.0115	0.0865193	1.258	2.1948e-20
P60866	40S ribosomal protein S20 OS=Homo sapiens OX=9606 GN=RPS20 PE=1 SV=1 - [RS20_HUMAN]	0.5714	4	3	10	31	119	13.4	9.94	1.084	0.0111596	1.062	0.174447
P56559	ADP-ribosylation factor-like protein 4C OS=Homo sapiens OX=9606 GN=ARL4C PE=1 SV=1 - [ARL4C_HUMAN]	0.2708	1	1	5	6	192	21.5	9.09	1.15		0.651
P48729	Casein kinase I isoform alpha OS=Homo sapiens OX=9606 GN=CSNK1A1 PE=1 SV=2 - [KC1A_HUMAN]	0.362	9	2	12	20	337	38.9	9.57	1.033	0.418777	1.562	0.0274613
P62701	40S ribosomal protein S4, X isoform OS=Homo sapiens OX=9606 GN=RPS4X PE=1 SV=2 - [RS4X_HUMAN]	0.7338	5	12	28	118	263	29.6	10.15	1.0945	0.00718308	1.0185	0.222343
Q2TAY7	WD40 repeat-containing protein SMU1 OS=Homo sapiens OX=9606 GN=SMU1 PE=1 SV=2 - [SMU1_HUMAN]	0.2378	1	3	12	22	513	57.5	7.18	0.9085	0.390186	0.6825	0.300515
P62913	60S ribosomal protein L11 OS=Homo sapiens OX=9606 GN=RPL11 PE=1 SV=2 - [RL11_HUMAN]	0.3202	3	3	6	20	178	20.2	9.6	0.913	0.044701	0.901	8.3704e-05
P0C0S5	Histone H2A.Z OS=Homo sapiens OX=9606 GN=H2AFZ PE=1 SV=2 - [H2AZ_HUMAN]	0.5156	6	2	8	63	128	13.5	10.58	1.157	0.087639	1.157	0.00109342
Q13885	Tubulin beta-2A chain OS=Homo sapiens OX=9606 GN=TUBB2A PE=1 SV=1 - [TBB2A_HUMAN]	0.5888	19	2	21	929	445	49.9	4.89	0.781	0.000410269	0.742	0.0240461
Q5QNW6	Histone H2B type 2-F OS=Homo sapiens OX=9606 GN=HIST2H2BF PE=1 SV=3 - [H2B2F_HUMAN]	0.6905	17	7	12	137	126	13.9	10.32	1.0345	0.297425	1.428	6.00735e-46
Q9NRW1	Ras-related protein Rab-6B OS=Homo sapiens OX=9606 GN=RAB6B PE=1 SV=1 - [RAB6B_HUMAN]	0.2885	54	1	5	20	208	23.4	5.53	0.908	0.307177	0.92	0.542332
P62861	40S ribosomal protein S30 OS=Homo sapiens OX=9606 GN=FAU PE=1 SV=1 - [RS30_HUMAN]	0.3051	2	1	3	14	59	6.6	12.15	1.1105	0.0448614	1.1645	0.00316755
Q14240	Eukaryotic initiation factor 4A-II OS=Homo sapiens OX=9606 GN=EIF4A2 PE=1 SV=2 - [IF4A2_HUMAN]	0.457	16	3	19	429	407	46.4	5.48	1.0065	0.702139	1.027	0.259723
P84090	Enhancer of rudimentary homolog OS=Homo sapiens OX=9606 GN=ERH PE=1 SV=1 - [ERH_HUMAN]	0.5096	2	4	7	39	104	12.3	5.92	0.9925	0.495418	1.254	2.31799e-05
P62805	Histone H4 OS=Homo sapiens OX=9606 GN=HIST1H4A PE=1 SV=2 - [H4_HUMAN]	0.7184	3	6	9	148	103	11.4	11.36	0.9575	0.00345745	1.672	2.5593e-63
P61224	Ras-related protein Rap-1b OS=Homo sapiens OX=9606 GN=RAP1B PE=1 SV=1 - [RAP1B_HUMAN]	0.2826	24	2	5	13	184	20.8	5.78	1.05	0.156727	1.0975	0.184849
P61077	Ubiquitin-conjugating enzyme E2 D3 OS=Homo sapiens OX=9606 GN=UBE2D3 PE=1 SV=1 - [UB2D3_HUMAN]	0.3401	20	2	5	30	147	16.7	7.8	1.019	0.481639	0.889	0.0625712
P61764	Syntaxin-binding protein 1 OS=Homo sapiens OX=9606 GN=STXBP1 PE=1 SV=1 - [STXB1_HUMAN]	0.2441	17	6	15	37	594	67.5	6.96	1.018	0.604288	0.962	0.0963251
O60493	Sorting nexin-3 OS=Homo sapiens OX=9606 GN=SNX3 PE=1 SV=3 - [SNX3_HUMAN]	0.321	1	3	7	33	162	18.8	8.66	1.316	4.05363e-06	0.857	0.000937317
P46781	40S ribosomal protein S9 OS=Homo sapiens OX=9606 GN=RPS9 PE=1 SV=3 - [RS9_HUMAN]	0.6289	7	10	18	101	194	22.6	10.65	1.072	0.00161252	0.935	0.00811244
Q712K3	Ubiquitin-conjugating enzyme E2 R2 OS=Homo sapiens OX=9606 GN=UBE2R2 PE=1 SV=1 - [UB2R2_HUMAN]	0.2605	1	2	5	9	238	27.1	4.42	0.958	0.435872	0.794	0.152217
P61927	60S ribosomal protein L37 OS=Homo sapiens OX=9606 GN=RPL37 PE=1 SV=2 - [RL37_HUMAN]	0.4227	4	3	8	11	97	11.1	11.74	1.133	0.0001087	1.0295	0.950205
P62750	60S ribosomal protein L23a OS=Homo sapiens OX=9606 GN=RPL23A PE=1 SV=1 - [RL23A_HUMAN]	0.5641	9	6	13	40	156	17.7	10.45	1.0595	0.103518	0.875	3.58753e-06
P62241	40S ribosomal protein S8 OS=Homo sapiens OX=9606 GN=RPS8 PE=1 SV=2 - [RS8_HUMAN]	0.5817	3	8	13	81	208	24.2	10.32	1.025	0.377545	0.939	0.00309162
P61326	Protein mago nashi homolog OS=Homo sapiens OX=9606 GN=MAGOH PE=1 SV=1 - [MGN_HUMAN]	0.6096	6	6	10	35	146	17.2	6.11	1.0125	0.111251	1.0075	0.0659792
P68431	Histone H3.1 OS=Homo sapiens OX=9606 GN=HIST1H3A PE=1 SV=2 - [H31_HUMAN]	0.4706	15	1	13	100	136	15.4	11.12	1.095	0.0620762	1.397	1.4473e-11
P60891	Ribose-phosphate pyrophosphokinase 1 OS=Homo sapiens OX=9606 GN=PRPS1 PE=1 SV=2 - [PRPS1_HUMAN]	0.4686	8	2	17	110	318	34.8	6.98	1.025	0.904778	0.695	7.36889e-07
P55072	Transitional endoplasmic reticulum ATPase OS=Homo sapiens OX=9606 GN=VCP PE=1 SV=4 - [TERA_HUMAN]	0.6886	20	40	54	562	806	89.3	5.26	0.9755	2.21585e-05	0.7925	1.16883e-66
A0A140VJF3	Testicular tissue protein Li 27 OS=Homo sapiens OX=9606 PE=2 SV=1 - [A0A140VJF3_HUMAN]	0.5	5	10	14	69	326	36.9	6.84	0.8745	6.88388e-06	1.249	4.65582e-13
P63151	Serine/threonine-protein phosphatase 2A 55 kDa regulatory subunit B alpha isoform OS=Homo sapiens OX=9606 GN=PPP2R2A PE=1 SV=1 - [2ABA_HUMAN]	0.2394	11	5	11	26	447	51.7	6.2	0.8945	0.616044	1.1565	0.0131165
Q13185	Chromobox protein homolog 3 OS=Homo sapiens OX=9606 GN=CBX3 PE=1 SV=4 - [CBX3_HUMAN]	0.4973	8	7	10	30	183	20.8	5.33	0.9095	0.0249219	1.1875	0.0264347
Q96PU8	Protein quaking OS=Homo sapiens OX=9606 GN=QKI PE=1 SV=1 - [QKI_HUMAN]	0.3666	7	2	14	35	341	37.6	8.56	0.897	0.0612162	1.1585	0.0111794
Q9H8S9	MOB kinase activator 1A OS=Homo sapiens OX=9606 GN=MOB1A PE=1 SV=4 - [MOB1A_HUMAN]	0.2593	5	3	6	16	216	25.1	6.95	0.9985	0.630716	0.6955	0.0160632
P83731	60S ribosomal protein L24 OS=Homo sapiens OX=9606 GN=RPL24 PE=1 SV=1 - [RL24_HUMAN]	0.586	3	5	14	79	157	17.8	11.25	1.039	0.367504	0.894	1.2905e-05
P62280	40S ribosomal protein S11 OS=Homo sapiens OX=9606 GN=RPS11 PE=1 SV=3 - [RS11_HUMAN]	0.6962	4	7	14	49	158	18.4	10.3	1.076	0.00127057	1.0325	0.670764
B1AK87	F-actin-capping protein subunit beta OS=Homo sapiens OX=9606 GN=CAPZB PE=1 SV=1 - [B1AK87_HUMAN]	0.65	16	12	23	113	260	29.3	6.92	1.0505	0.105524	0.9795	0.585122
A0A024RB53	Epididymis secretory sperm binding protein OS=Homo sapiens OX=9606 GN=HNRPA1 PE=2 SV=1 - [A0A024RB53_HUMAN]	0.5938	17	11	21	469	320	34.2	9.23	0.9475	1.7589e-09	1.331	4.92497e-86
Q09028	Histone-binding protein RBBP4 OS=Homo sapiens OX=9606 GN=RBBP4 PE=1 SV=3 - [RBBP4_HUMAN]	0.2329	17	5	12	78	425	47.6	4.89	0.921	0.00435372	1.007	0.575793
C9J712	Profilin OS=Homo sapiens OX=9606 GN=PFN2 PE=1 SV=1 - [C9J712_HUMAN]	0.4615	4	1	5	11	91	9.8	9.36	1.159	0.39225	0.537	0.0413186
P62906	60S ribosomal protein L10a OS=Homo sapiens OX=9606 GN=RPL10A PE=1 SV=2 - [RL10A_HUMAN]	0.5806	3	9	16	53	217	24.8	9.94	1.1155	0.000650426	0.8885	0.00347583
P41223	Protein BUD31 homolog OS=Homo sapiens OX=9606 GN=BUD31 PE=1 SV=2 - [BUD31_HUMAN]	0.5417	2	6	9	33	144	17	8.82	1.153	0.00234846	1.4675	4.20972e-08
Q9Y3U8	60S ribosomal protein L36 OS=Homo sapiens OX=9606 GN=RPL36 PE=1 SV=3 - [RL36_HUMAN]	0.4381	2	1	8	25	105	12.2	11.59	0.959	0.101129	1.004	0.313053
Q9Y333	U6 snRNA-associated Sm-like protein LSm2 OS=Homo sapiens OX=9606 GN=LSM2 PE=1 SV=1 - [LSM2_HUMAN]	0.3579	1	1	3	4	95	10.8	6.52	1.113	0.133952	0.967	0.588754
Q3SYF1	Sorting nexin 12 OS=Homo sapiens OX=9606 GN=SNX12 PE=2 SV=1 - [Q3SYF1_HUMAN]	0.3457	3	4	7	26	162	18.9	8.44	0.916	0.0489835	0.8735	0.056027
P62266	40S ribosomal protein S23 OS=Homo sapiens OX=9606 GN=RPS23 PE=1 SV=3 - [RS23_HUMAN]	0.5245	5	4	13	46	143	15.8	10.49	1.0645	0.144841	1.132	0.00166403
P62888	60S ribosomal protein L30 OS=Homo sapiens OX=9606 GN=RPL30 PE=1 SV=2 - [RL30_HUMAN]	0.6609	5	6	14	61	115	12.8	9.63	0.992	0.747038	1.039	0.365745
P29372	DNA-3-methyladenine glycosylase OS=Homo sapiens OX=9606 GN=MPG PE=1 SV=3 - [3MG_HUMAN]	0.4195	2	6	11	23	298	32.8	9.57	0.914	0.210158	1.174	0.0114638
P55263	Adenosine kinase OS=Homo sapiens OX=9606 GN=ADK PE=1 SV=2 - [ADK_HUMAN]	0.3425	3	6	11	25	362	40.5	6.7	1.072	0.156568	0.8215	0.0120583
Q6P6C2	RNA demethylase ALKBH5 OS=Homo sapiens OX=9606 GN=ALKBH5 PE=1 SV=2 - [ALKB5_HUMAN]	0.2081	1	1	7	12	394	44.2	9.09	1.037		1.212
P07355	Annexin A2 OS=Homo sapiens OX=9606 GN=ANXA2 PE=1 SV=2 - [ANXA2_HUMAN]	0.7581	26	12	35	962	339	38.6	7.75	0.9615	0.000505452	1.2525	9.63979e-106
Q96P48	Arf-GAP with Rho-GAP domain, ANK repeat and PH domain-containing protein 1 OS=Homo sapiens OX=9606 GN=ARAP1 PE=1 SV=3 - [ARAP1_HUMAN]	0.1993	8	5	27	58	1450	162.1	6.23	0.793	0.151848	0.915	0.337867
Q9NT62	Ubiquitin-like-conjugating enzyme ATG3 OS=Homo sapiens OX=9606 GN=ATG3 PE=1 SV=1 - [ATG3_HUMAN]	0.2006	2	2	5	11	314	35.8	4.74	1.1625	0.242035	0.6455	0.00918889
O60566	Mitotic checkpoint serine/threonine-protein kinase BUB1 beta OS=Homo sapiens OX=9606 GN=BUB1B PE=1 SV=3 - [BUB1B_HUMAN]	0.2457	1	2	28	44	1050	119.5	5.27	1.108	0.0628808	0.8205	0.139868
Q07021	Complement component 1 Q subcomponent-binding protein, mitochondrial OS=Homo sapiens OX=9606 GN=C1QBP PE=1 SV=1 - [C1QBP_HUMAN]	0.3582	4	6	8	63	282	31.3	4.84	0.939	0.0382149	1.2275	2.18697e-13
Q14444	Caprin-1 OS=Homo sapiens OX=9606 GN=CAPRIN1 PE=1 SV=2 - [CAPR1_HUMAN]	0.2017	5	6	14	33	709	78.3	5.25	0.9045	0.00679822	0.771	0.0013093
Q9NXV6	CDKN2A-interacting protein OS=Homo sapiens OX=9606 GN=CDKN2AIP PE=1 SV=3 - [CARF_HUMAN]	0.3017	4	3	16	37	580	61.1	9.01	0.8085	0.0156335	1.251	0.003445
Q15642	Cdc42-interacting protein 4 OS=Homo sapiens OX=9606 GN=TRIP10 PE=1 SV=3 - [CIP4_HUMAN]	0.3295	5	3	20	39	601	68.3	5.73	1.0625	0.28417	0.9795	0.944797
A5YKK6	CCR4-NOT transcription complex subunit 1 OS=Homo sapiens OX=9606 GN=CNOT1 PE=1 SV=2 - [CNOT1_HUMAN]	0.1822	4	4	37	67	2376	266.8	7.11	0.868	0.0373222	0.997	0.41626
P01031	Complement C5 OS=Homo sapiens OX=9606 GN=C5 PE=1 SV=4 - [CO5_HUMAN]	0.2548	2	1	37	74	1676	188.2	6.52	2.611		1.02
Q8N118	Cytochrome P450 4X1 OS=Homo sapiens OX=9606 GN=CYP4X1 PE=2 SV=1 - [CP4X1_HUMAN]	0.2141	1	1	8	11	509	58.8	8.48	0.967		0.781
Q969H8	Myeloid-derived growth factor OS=Homo sapiens OX=9606 GN=MYDGF PE=1 SV=1 - [MYDGF_HUMAN]	0.3064	3	5	6	33	173	18.8	6.68	1.0575	0.0112953	0.836	0.00129217
P61073	C-X-C chemokine receptor type 4 OS=Homo sapiens OX=9606 GN=CXCR4 PE=1 SV=1 - [CXCR4_HUMAN]	0.1989	3	1	6	12	352	39.7	8.21	2.611		1.02
Q9GZR7	ATP-dependent RNA helicase DDX24 OS=Homo sapiens OX=9606 GN=DDX24 PE=1 SV=1 - [DDX24_HUMAN]	0.2328	11	1	22	38	859	96.3	9.06	1.215		0.763
O60832	H/ACA ribonucleoprotein complex subunit DKC1 OS=Homo sapiens OX=9606 GN=DKC1 PE=1 SV=3 - [DKC1_HUMAN]	0.3482	6	3	23	37	514	57.6	9.42	0.8395	0.17326	1.4505	2.23596e-05
Q13217	DnaJ homolog subfamily C member 3 OS=Homo sapiens OX=9606 GN=DNAJC3 PE=1 SV=1 - [DNJC3_HUMAN]	0.3433	2	3	22	40	504	57.5	6.15	1.123	0.0203927	1.418	0.0375161
Q96BY6	Dedicator of cytokinesis protein 10 OS=Homo sapiens OX=9606 GN=DOCK10 PE=1 SV=3 - [DOC10_HUMAN]	0.1578	8	1	34	104	2186	249.4	7.14	1.151		1.102
Q9C0G6	Dynein heavy chain 6, axonemal OS=Homo sapiens OX=9606 GN=DNAH6 PE=2 SV=3 - [DYH6_HUMAN]	0.2316	1	2	96	179	4158	475.7	6	0.718	0.168273	1.103	0.669751
P19525	Interferon-induced, double-stranded RNA-activated protein kinase OS=Homo sapiens OX=9606 GN=EIF2AK2 PE=1 SV=2 - [E2AK2_HUMAN]	0.2632	5	1	15	19	551	62.1	8.4	0.687	0.159193	1.048	0.646374
Q05639	Elongation factor 1-alpha 2 OS=Homo sapiens OX=9606 GN=EEF1A2 PE=1 SV=1 - [EF1A2_HUMAN]	0.5702	8	8	27	1009	463	50.4	9.03	0.794	0.000261262	0.6775	0.000211566
P13639	Elongation factor 2 OS=Homo sapiens OX=9606 GN=EEF2 PE=1 SV=4 - [EF2_HUMAN]	0.662	8	48	66	1354	858	95.3	6.83	0.978	1.17007e-07	0.86	8.38017e-69
Q96RP9	Elongation factor G, mitochondrial OS=Homo sapiens OX=9606 GN=GFM1 PE=1 SV=2 - [EFGM_HUMAN]	0.3835	6	5	26	45	751	83.4	7.01	0.911	0.0769689	1.323	0.000383398
Q96C19	EF-hand domain-containing protein D2 OS=Homo sapiens OX=9606 GN=EFHD2 PE=1 SV=1 - [EFHD2_HUMAN]	0.3833	9	2	10	31	240	26.7	5.2	1.0645	0.163088	0.8905	0.177984
P06733	Alpha-enolase OS=Homo sapiens OX=9606 GN=ENO1 PE=1 SV=2 - [ENOA_HUMAN]	0.7719	17	15	31	1366	434	47.1	7.39	0.949	2.31036e-20	0.596	2.26852e-120
Q9NZB2	Constitutive coactivator of PPAR-gamma-like protein 1 OS=Homo sapiens OX=9606 GN=FAM120A PE=1 SV=2 - [F120A_HUMAN]	0.1726	2	2	18	30	1118	121.8	8.88	0.74	0.314511	1.1815	0.08635
Q9Y421	Protein FAM32A OS=Homo sapiens OX=9606 GN=FAM32A PE=1 SV=2 - [FA32A_HUMAN]	0.5268	5	2	8	17	112	13.2	9.99	1.027	0.729788	1.288	0.0679476
P12259	Coagulation factor V OS=Homo sapiens OX=9606 GN=F5 PE=1 SV=4 - [FA5_HUMAN]	0.156	3	1	33	68	2224	251.5	6.05	0.814		1.972
P39748	Flap endonuclease 1 OS=Homo sapiens OX=9606 GN=FEN1 PE=1 SV=1 - [FEN1_HUMAN]	0.5263	4	15	25	114	380	42.6	8.62	0.9005	1.4945e-05	1.0825	2.10889e-05
Q86XX4	Extracellular matrix protein FRAS1 OS=Homo sapiens OX=9606 GN=FRAS1 PE=1 SV=2 - [FRAS1_HUMAN]	0.0714	7	1	30	60	4008	442.9	5.57	0.35		0.318
P04406	Glyceraldehyde-3-phosphate dehydrogenase OS=Homo sapiens OX=9606 GN=GAPDH PE=1 SV=3 - [G3P_HUMAN]	0.8657	7	19	35	3593	335	36	8.46	0.96	0.00239777	0.639	2.32585e-206
Q8IZF6	Adhesion G-protein coupled receptor G4 OS=Homo sapiens OX=9606 GN=ADGRG4 PE=2 SV=2 - [AGRG4_HUMAN]	0.0552	1	1	18	34	3080	333.2	6.21	1.037		0.985
Q9Y2T3	Guanine deaminase OS=Homo sapiens OX=9606 GN=GDA PE=1 SV=1 - [GUAD_HUMAN]	0.2225	5	2	13	18	454	51	5.68	1.13	0.255169	0.8015	0.122066
P16403	Histone H1.2 OS=Homo sapiens OX=9606 GN=HIST1H1C PE=1 SV=2 - [H12_HUMAN]	0.6244	4	3	21	123	213	21.4	10.93	0.776	0.0506946	1.6535	3.10333e-06
P16402	Histone H1.3 OS=Homo sapiens OX=9606 GN=HIST1H1D PE=1 SV=2 - [H13_HUMAN]	0.4932	4	1	18	130	221	22.3	11.02	0.959		1.246
P10412	Histone H1.4 OS=Homo sapiens OX=9606 GN=HIST1H1E PE=1 SV=2 - [H14_HUMAN]	0.5799	7	3	20	117	219	21.9	11.03	0.9365	0.467701	1.534	1.36093e-06
P16401	Histone H1.5 OS=Homo sapiens OX=9606 GN=HIST1H1B PE=1 SV=3 - [H15_HUMAN]	0.5442	1	3	17	65	226	22.6	10.92	0.914	0.208324	1.304	1.43703e-06
Q6DN03	Putative histone H2B type 2-C OS=Homo sapiens OX=9606 GN=HIST2H2BC PE=5 SV=3 - [H2B2C_HUMAN]	0.3679	2	2	10	32	193	21.5	10.7	0.844	0.180389	1.453	0.000849699
Q9Y3E1	Hepatoma-derived growth factor-related protein 3 OS=Homo sapiens OX=9606 GN=HDGFL3 PE=1 SV=1 - [HDGR3_HUMAN]	0.2512	3	1	6	20	203	22.6	7.99	1.131	0.108883	0.966	0.160634
P42858	Huntingtin OS=Homo sapiens OX=9606 GN=HTT PE=1 SV=2 - [HD_HUMAN]	0.1591	4	3	47	113	3142	347.4	6.2	0.996	0.704314	0.666	0.156891
P35914	Hydroxymethylglutaryl-CoA lyase, mitochondrial OS=Homo sapiens OX=9606 GN=HMGCL PE=1 SV=2 - [HMGCL_HUMAN]	0.1569	2	1	4	8	325	34.3	8.54	0.931		1.076
P07900	Heat shock protein HSP 90-alpha OS=Homo sapiens OX=9606 GN=HSP90AA1 PE=1 SV=5 - [HS90A_HUMAN]	0.6612	14	22	60	903	732	84.6	5.02	0.9135	8.16524e-18	0.906	4.74097e-09
P08238	Heat shock protein HSP 90-beta OS=Homo sapiens OX=9606 GN=HSP90AB1 PE=1 SV=4 - [HS90B_HUMAN]	0.6823	10	24	65	1080	724	83.2	5.03	0.976	3.33512e-05	0.877	1.28063e-20
P11142	Heat shock cognate 71 kDa protein OS=Homo sapiens OX=9606 GN=HSPA8 PE=1 SV=1 - [HSP7C_HUMAN]	0.6099	28	19	47	824	646	70.9	5.52	0.9955	0.313518	0.9885	0.466296
O60921	Checkpoint protein HUS1 OS=Homo sapiens OX=9606 GN=HUS1 PE=1 SV=1 - [HUS1_HUMAN]	0.1893	1	1	5	18	280	31.7	6.84	1.01		0.915
P54105	Methylosome subunit pICln OS=Homo sapiens OX=9606 GN=CLNS1A PE=1 SV=1 - [ICLN_HUMAN]	0.3376	4	2	6	13	237	26.2	4.11	0.937	0.19157	0.78	0.0412686
P51553	Isocitrate dehydrogenase [NAD] subunit gamma, mitochondrial OS=Homo sapiens OX=9606 GN=IDH3G PE=1 SV=1 - [IDH3G_HUMAN]	0.2697	7	1	15	47	393	42.8	8.5	0.918		1.395
Q9NZI8	Insulin-like growth factor 2 mRNA-binding protein 1 OS=Homo sapiens OX=9606 GN=IGF2BP1 PE=1 SV=2 - [IF2B1_HUMAN]	0.3847	2	3	20	44	577	63.4	9.2	0.8895	0.0239089	1.235	0.151962
O95373	Importin-7 OS=Homo sapiens OX=9606 GN=IPO7 PE=1 SV=1 - [IPO7_HUMAN]	0.2543	5	13	21	112	1038	119.4	4.82	0.912	4.53711e-07	0.9475	0.0413926
P05787	Keratin, type II cytoskeletal 8 OS=Homo sapiens OX=9606 GN=KRT8 PE=1 SV=7 - [K2C8_HUMAN]	0.3747	6	1	20	27	483	53.7	5.59	0.974		0.9
O95239	Chromosome-associated kinesin KIF4A OS=Homo sapiens OX=9606 GN=KIF4A PE=1 SV=3 - [KIF4A_HUMAN]	0.2419	3	1	35	93	1232	139.8	6.27	1.127		1.107
B7ZC32	Kinesin-like protein KIF28P OS=Homo sapiens OX=9606 GN=KIF28P PE=3 SV=2 - [KIF28_HUMAN]	0.2782	1	1	19	27	967	108.2	8.43	0.837		1.176
P14618	Pyruvate kinase PKM OS=Homo sapiens OX=9606 GN=PKM PE=1 SV=4 - [KPYM_HUMAN]	0.8701	40	5	56	3516	531	57.9	7.84	0.777	1.29895e-61	0.622	5.72586e-46
P00338	L-lactate dehydrogenase A chain OS=Homo sapiens OX=9606 GN=LDHA PE=1 SV=2 - [LDHA_HUMAN]	0.6898	24	21	29	803	332	36.7	8.27	1.0015	0.552999	0.644	2.83686e-95
P02545	Prelamin-A/C OS=Homo sapiens OX=9606 GN=LMNA PE=1 SV=1 - [LMNA_HUMAN]	0.6099	10	18	36	73	664	74.1	7.02	0.7965	4.23883e-07	1.021	0.61631
Q99698	Lysosomal-trafficking regulator OS=Homo sapiens OX=9606 GN=LYST PE=1 SV=3 - [LYST_HUMAN]	0.1507	3	1	51	115	3801	428.9	6.61	1.101		1.102
P40925	Malate dehydrogenase, cytoplasmic OS=Homo sapiens OX=9606 GN=MDH1 PE=1 SV=4 - [MDHC_HUMAN]	0.497	6	9	20	97	334	36.4	7.36	0.9665	0.942787	0.782	3.67556e-11
Q15648	Mediator of RNA polymerase II transcription subunit 1 OS=Homo sapiens OX=9606 GN=MED1 PE=1 SV=4 - [MED1_HUMAN]	0.129	3	1	17	20	1581	168.4	8.73	0.915		0.988
P14174	Macrophage migration inhibitory factor OS=Homo sapiens OX=9606 GN=MIF PE=1 SV=4 - [MIF_HUMAN]	0.4261	1	1	4	32	115	12.5	7.88	0.965	0.324099	0.6125	0.000248949
Q96T76	MMS19 nucleotide excision repair protein homolog OS=Homo sapiens OX=9606 GN=MMS19 PE=1 SV=2 - [MMS19_HUMAN]	0.1903	5	3	16	26	1030	113.2	6.35	0.72	0.0150592	1.04	0.801932
P35579	Myosin-9 OS=Homo sapiens OX=9606 GN=MYH9 PE=1 SV=4 - [MYH9_HUMAN]	0.7245	25	128	183	1730	1960	226.4	5.6	1.0725	7.61873e-31	0.838	6.78475e-61
P15559	NAD(P)H dehydrogenase [quinone] 1 OS=Homo sapiens OX=9606 GN=NQO1 PE=1 SV=1 - [NQO1_HUMAN]	0.5255	7	13	16	125	274	30.8	8.88	1.132	1.99163e-18	0.7765	1.01004e-16
Q9UKK9	ADP-sugar pyrophosphatase OS=Homo sapiens OX=9606 GN=NUDT5 PE=1 SV=1 - [NUDT5_HUMAN]	0.3333	6	7	7	33	219	24.3	4.94	1.0095	0.135245	1.0055	0.767524
P52948	Nuclear pore complex protein Nup98-Nup96 OS=Homo sapiens OX=9606 GN=NUP98 PE=1 SV=4 - [NUP98_HUMAN]	0.1271	5	1	29	50	1817	197.5	6.4	0.781		1.061
O15460	Prolyl 4-hydroxylase subunit alpha-2 OS=Homo sapiens OX=9606 GN=P4HA2 PE=1 SV=1 - [P4HA2_HUMAN]	0.2785	12	1	13	23	535	60.9	5.71	1.168		0.998
Q9UQ80	Proliferation-associated protein 2G4 OS=Homo sapiens OX=9606 GN=PA2G4 PE=1 SV=3 - [PA2G4_HUMAN]	0.7208	8	19	26	228	394	43.8	6.55	1.053	0.000360739	1.2465	2.62459e-44
O95340	Bifunctional 3'-phosphoadenosine 5'-phosphosulfate synthase 2 OS=Homo sapiens OX=9606 GN=PAPSS2 PE=1 SV=2 - [PAPS2_HUMAN]	0.2329	4	2	14	33	614	69.5	8.03	0.928	0.429449	0.459	0.369393
Q99497	Protein/nucleic acid deglycase DJ-1 OS=Homo sapiens OX=9606 GN=PARK7 PE=1 SV=2 - [PARK7_HUMAN]	0.8307	3	13	16	125	189	19.9	6.79	1.1415	7.55645e-08	0.7785	1.73371e-10
Q86UU1	Pleckstrin homology-like domain family B member 1 OS=Homo sapiens OX=9606 GN=PHLDB1 PE=1 SV=1 - [PHLB1_HUMAN]	0.2113	6	1	33	48	1377	151.1	8.63	0.885	0.172937	2.302	0.00298517
Q13526	Peptidyl-prolyl cis-trans isomerase NIMA-interacting 1 OS=Homo sapiens OX=9606 GN=PIN1 PE=1 SV=1 - [PIN1_HUMAN]	0.3558	7	4	7	35	163	18.2	8.82	1.03	0.264126	1.096	0.346977
P30044	Peroxiredoxin-5, mitochondrial OS=Homo sapiens OX=9606 GN=PRDX5 PE=1 SV=4 - [PRDX5_HUMAN]	0.6075	2	9	11	82	214	22.1	8.7	1.436	1.94924e-22	0.675	7.74028e-11
P43686	26S proteasome regulatory subunit 6B OS=Homo sapiens OX=9606 GN=PSMC4 PE=1 SV=2 - [PRS6B_HUMAN]	0.2823	1	7	11	46	418	47.3	5.21	1.097	0.011375	0.844	0.00661189
O95456	Proteasome assembly chaperone 1 OS=Homo sapiens OX=9606 GN=PSMG1 PE=1 SV=1 - [PSMG1_HUMAN]	0.3542	3	5	10	24	288	32.8	7.17	0.9105	0.0583181	0.992	0.575914
P17706	Tyrosine-protein phosphatase non-receptor type 2 OS=Homo sapiens OX=9606 GN=PTPN2 PE=1 SV=2 - [PTN2_HUMAN]	0.2675	4	1	10	19	415	48.4	8.29	0.883	0.0520119	1.533	0.16745
P61020	Ras-related protein Rab-5B OS=Homo sapiens OX=9606 GN=RAB5B PE=1 SV=1 - [RAB5B_HUMAN]	0.7163	8	2	14	40	215	23.7	8.13	0.8345	0.113158	0.747	0.0985389
P26374	Rab proteins geranylgeranyltransferase component A 2 OS=Homo sapiens OX=9606 GN=CHML PE=1 SV=2 - [RAE2_HUMAN]	0.1692	1	1	10	12	656	74	4.93	0.804		1.063
Q6ZTQ3	Ras association domain-containing protein 6 OS=Homo sapiens OX=9606 GN=RASSF6 PE=1 SV=1 - [RASF6_HUMAN]	0.2331	1	1	9	22	369	43.4	8.78	0.484		0.911
Q15293	Reticulocalbin-1 OS=Homo sapiens OX=9606 GN=RCN1 PE=1 SV=1 - [RCN1_HUMAN]	0.3082	3	5	10	20	331	38.9	5	1.0805	0.537943	0.8965	0.213947
P35251	Replication factor C subunit 1 OS=Homo sapiens OX=9606 GN=RFC1 PE=1 SV=4 - [RFC1_HUMAN]	0.2143	1	1	31	60	1148	128.2	9.36	1.119		0.712
Q86YS3	Rab11 family-interacting protein 4 OS=Homo sapiens OX=9606 GN=RAB11FIP4 PE=1 SV=1 - [RFIP4_HUMAN]	0.3187	1	2	24	41	637	71.9	4.87	1.196	0.010437	0.931	0.824857
O94955	Rho-related BTB domain-containing protein 3 OS=Homo sapiens OX=9606 GN=RHOBTB3 PE=1 SV=2 - [RHBT3_HUMAN]	0.2308	1	1	10	13	611	69.4	7.62	0.867		0.621
P61513	60S ribosomal protein L37a OS=Homo sapiens OX=9606 GN=RPL37A PE=1 SV=2 - [RL37A_HUMAN]	0.7065	7	3	8	15	92	10.3	10.43	0.881	0.790242	0.9195	0.586761
Q9Y3C5	RING finger protein 11 OS=Homo sapiens OX=9606 GN=RNF11 PE=1 SV=1 - [RNF11_HUMAN]	0.2143	1	1	3	5	154	17.4	4.78	1.32		0.898
P62249	40S ribosomal protein S16 OS=Homo sapiens OX=9606 GN=RPS16 PE=1 SV=2 - [RS16_HUMAN]	0.6781	7	8	13	108	146	16.4	10.21	1.15	4.36238e-10	0.904	0.0220432
P62847	40S ribosomal protein S24 OS=Homo sapiens OX=9606 GN=RPS24 PE=1 SV=1 - [RS24_HUMAN]	0.5865	6	3	13	30	133	15.4	10.78	1.022	0.166017	0.909	0.0106063
P15880	40S ribosomal protein S2 OS=Homo sapiens OX=9606 GN=RPS2 PE=1 SV=2 - [RS2_HUMAN]	0.6451	21	13	20	191	293	31.3	10.24	1.083	0.00272926	0.9545	0.00661792
Q99584	Protein S100-A13 OS=Homo sapiens OX=9606 GN=S100A13 PE=1 SV=1 - [S10AD_HUMAN]	0.551	2	6	7	100	98	11.5	6.16	1.271	3.46358e-18	1.663	7.37317e-42
Q5K651	Sterile alpha motif domain-containing protein 9 OS=Homo sapiens OX=9606 GN=SAMD9 PE=1 SV=1 - [SAMD9_HUMAN]	0.185	4	4	33	49	1589	184.2	7.83	1.0175	0.616455	1.541	0.0111434
P55735	Protein SEC13 homolog OS=Homo sapiens OX=9606 GN=SEC13 PE=1 SV=3 - [SEC13_HUMAN]	0.4006	7	4	10	29	322	35.5	5.48	0.9055	0.0326887	0.9765	0.808278
Q15019	Septin-2 OS=Homo sapiens OX=9606 GN=SEPT2 PE=1 SV=1 - [SEPT2_HUMAN]	0.5956	18	12	22	105	361	41.5	6.6	1.0395	0.0278272	1.025	0.0407526
P50454	Serpin H1 OS=Homo sapiens OX=9606 GN=SERPINH1 PE=1 SV=2 - [SERPH_HUMAN]	0.5885	16	19	24	223	418	46.4	8.69	1.0555	0.00162041	1.1655	7.16819e-13
P00441	Superoxide dismutase [Cu-Zn] OS=Homo sapiens OX=9606 GN=SOD1 PE=1 SV=2 - [SODC_HUMAN]	0.3766	6	3	7	43	154	15.9	6.13	0.9075	4.52886e-06	0.9065	0.390535
O15020	Spectrin beta chain, non-erythrocytic 2 OS=Homo sapiens OX=9606 GN=SPTBN2 PE=1 SV=3 - [SPTN2_HUMAN]	0.2611	3	3	59	234	2390	271.2	6.11	0.795	0.0680409	1.232	0.12519
Q9BXP5	Serrate RNA effector molecule homolog OS=Homo sapiens OX=9606 GN=SRRT PE=1 SV=1 - [SRRT_HUMAN]	0.2192	7	6	21	47	876	100.6	5.96	0.8745	0.0102348	1.176	0.0872484
P49588	Alanine--tRNA ligase, cytoplasmic OS=Homo sapiens OX=9606 GN=AARS PE=1 SV=2 - [SYAC_HUMAN]	0.2769	2	11	33	81	968	106.7	5.53	0.9745	0.301729	0.7785	0.0010139
P26639	Threonine--tRNA ligase, cytoplasmic OS=Homo sapiens OX=9606 GN=TARS PE=1 SV=3 - [SYTC_HUMAN]	0.6183	15	29	46	399	723	83.4	6.67	0.864	2.62205e-33	0.7005	4.43956e-53
P37837	Transaldolase OS=Homo sapiens OX=9606 GN=TALDO1 PE=1 SV=2 - [TALDO_HUMAN]	0.6142	6	14	29	96	337	37.5	6.81	1.184	2.46546e-13	0.7665	8.49848e-10
Q4KMP7	TBC1 domain family member 10B OS=Homo sapiens OX=9606 GN=TBC1D10B PE=1 SV=3 - [TB10B_HUMAN]	0.2079	1	1	17	35	808	87.1	9.19	1.113		1.082
P17987	T-complex protein 1 subunit alpha OS=Homo sapiens OX=9606 GN=TCP1 PE=1 SV=1 - [TCPA_HUMAN]	0.7698	11	25	38	177	556	60.3	6.11	1.2595	9.74149e-19	0.8265	6.05576e-19
P78371	T-complex protein 1 subunit beta OS=Homo sapiens OX=9606 GN=CCT2 PE=1 SV=4 - [TCPB_HUMAN]	0.6692	5	28	37	204	535	57.5	6.46	1.2105	1.10912e-21	0.84	3.18271e-15
P21980	Protein-glutamine gamma-glutamyltransferase 2 OS=Homo sapiens OX=9606 GN=TGM2 PE=1 SV=2 - [TGM2_HUMAN]	0.3537	6	11	25	66	687	77.3	5.22	1.5345	6.7607e-09	0.971	0.715378
Q15654	Thyroid receptor-interacting protein 6 OS=Homo sapiens OX=9606 GN=TRIP6 PE=1 SV=3 - [TRIP6_HUMAN]	0.4013	6	8	17	39	476	50.3	7.37	0.9845	0.631004	1.111	0.620412
Q99816	Tumor susceptibility gene 101 protein OS=Homo sapiens OX=9606 GN=TSG101 PE=1 SV=2 - [TS101_HUMAN]	0.2487	3	3	9	19	390	43.9	6.46	1.096	0.0172457	0.801	0.155139
A6NNM8	Tubulin polyglutamylase TTLL13P OS=Homo sapiens OX=9606 GN=TTLL13P PE=1 SV=2 - [TTL13_HUMAN]	0.2196	1	1	20	54	815	93.6	8.91	0.935		0.883
P22314	Ubiquitin-like modifier-activating enzyme 1 OS=Homo sapiens OX=9606 GN=UBA1 PE=1 SV=3 - [UBA1_HUMAN]	0.4471	11	27	42	198	1058	117.8	5.76	1.0045	0.183632	0.8	7.3828e-15
Q9Y4E8	Ubiquitin carboxyl-terminal hydrolase 15 OS=Homo sapiens OX=9606 GN=USP15 PE=1 SV=3 - [UBP15_HUMAN]	0.209	12	4	18	32	981	112.3	5.22	1.061	0.289128	1.128	0.434061
O60701	UDP-glucose 6-dehydrogenase OS=Homo sapiens OX=9606 GN=UGDH PE=1 SV=1 - [UGDH_HUMAN]	0.6073	10	19	29	114	494	55	7.12	1.0915	0.000539533	1.0595	0.0079324
P30291	Wee1-like protein kinase OS=Homo sapiens OX=9606 GN=WEE1 PE=1 SV=2 - [WEE1_HUMAN]	0.1842	5	1	14	39	646	71.6	6.77	0.637		1.33
Q14191	Werner syndrome ATP-dependent helicase OS=Homo sapiens OX=9606 GN=WRN PE=1 SV=2 - [WRN_HUMAN]	0.2465	1	1	37	77	1432	162.4	6.34
P13010	X-ray repair cross-complementing protein 5 OS=Homo sapiens OX=9606 GN=XRCC5 PE=1 SV=3 - [XRCC5_HUMAN]	0.5055	5	21	37	188	732	82.7	5.81	1.001	0.0427552	0.841	2.54756e-25
P12956	X-ray repair cross-complementing protein 6 OS=Homo sapiens OX=9606 GN=XRCC6 PE=1 SV=2 - [XRCC6_HUMAN]	0.647	16	26	52	294	609	69.8	6.64	0.8645	1.22564e-17	0.8325	2.76897e-35
Q9Y281	Cofilin-2 OS=Homo sapiens OX=9606 GN=CFL2 PE=1 SV=1 - [COF2_HUMAN]	0.6687	3	4	13	239	166	18.7	7.88	1.0895	0.00869236	0.973	0.564723
Q0ZCH1	Immunglobulin heavy chain variable region (Fragment) OS=Homo sapiens OX=9606 PE=4 SV=1 - [Q0ZCH1_HUMAN]	0.3814	4	1	5	19	118	12.9	8.84	0.814		0.246
D3DND1	CDV3 homolog (Mouse), isoform CRA_a OS=Homo sapiens OX=9606 GN=CDV3 PE=4 SV=1 - [D3DND1_HUMAN]	0.4341	8	4	12	35	258	28.6	9.44	0.853	0.205894	0.9165	0.0483762
B7Z592	cDNA FLJ61635, highly similar to Homo sapiens likely ortholog of mouse immediate early response, erythropoietin 4 (LEREPO4), mRNA OS=Homo sapiens OX=9606 PE=2 SV=1 - [B7Z592_HUMAN]	0.3878	2	1	20	43	392	44.9	7.87	1.122		0.871
Q13838	Spliceosome RNA helicase DDX39B OS=Homo sapiens OX=9606 GN=DDX39B PE=1 SV=1 - [DX39B_HUMAN]	0.5888	48	8	30	234	428	49	5.67	0.901	0.000975587	1.614	9.37109e-10
O75533	Splicing factor 3B subunit 1 OS=Homo sapiens OX=9606 GN=SF3B1 PE=1 SV=3 - [SF3B1_HUMAN]	0.2316	3	4	30	53	1304	145.7	7.09	0.759	0.00272414	0.734	0.010501
A4D1E1	Zinc finger protein 804B OS=Homo sapiens OX=9606 GN=ZNF804B PE=2 SV=2 - [Z804B_HUMAN]	0.1927	2	1	27	52	1349	152.5	8.54	0.929	0.675655	0.797	0.388029
A0A075B711	T cell receptor alpha joining 29 (Fragment) OS=Homo sapiens OX=9606 GN=TRAJ29 PE=4 SV=1 - [A0A075B711_HUMAN]	0.6	1	1	1	5	20	2	11	0.675		1.063
A0A075B6Z2	T cell receptor alpha joining 56 (Fragment) OS=Homo sapiens OX=9606 GN=TRAJ56 PE=4 SV=1 - [A0A075B6Z2_HUMAN]	1	2	1	3	20	21	2.2	10.29	0.793		0.684
Q9P258	Protein RCC2 OS=Homo sapiens OX=9606 GN=RCC2 PE=1 SV=2 - [RCC2_HUMAN]	0.5881	2	24	32	299	522	56	8.78	1.004	0.0352645	1.3535	1.96085e-51
P62424	60S ribosomal protein L7a OS=Homo sapiens OX=9606 GN=RPL7A PE=1 SV=2 - [RL7A_HUMAN]	0.5714	4	7	20	87	266	30	10.61	0.955	0.138395	0.9605	0.240758
E9PGT3	Ribosomal protein S6 kinase OS=Homo sapiens OX=9606 GN=RPS6KA1 PE=1 SV=1 - [E9PGT3_HUMAN]	0.3398	32	1	28	59	724	81.4	7.97	0.914	0.35635	0.905	0.00354117
Q29897	B2 microglobulin OS=Homo sapiens OX=9606 GN=HLA-G3 PE=2 SV=1 - [Q29897_HUMAN]	0.3831	1	1	4	10	154	17.1	7.34	1.293		1.121
P14635	G2/mitotic-specific cyclin-B1 OS=Homo sapiens OX=9606 GN=CCNB1 PE=1 SV=1 - [CCNB1_HUMAN]	0.224	10	3	11	22	433	48.3	7.47	1.2475	0.190803	1.163	0.315501
A6NHQ2	rRNA/tRNA 2'-O-methyltransferase fibrillarin-like protein 1 OS=Homo sapiens OX=9606 GN=FBLL1 PE=3 SV=2 - [FBLL1_HUMAN]	0.3084	1	1	13	45	334	34.8	10.35	1.069		0.774
Q9H488	GDP-fucose protein O-fucosyltransferase 1 OS=Homo sapiens OX=9606 GN=POFUT1 PE=1 SV=1 - [OFUT1_HUMAN]	0.2603	3	5	10	32	388	43.9	8.53	1.071	0.0714904	1.022	0.650939
Q96FQ6	Protein S100-A16 OS=Homo sapiens OX=9606 GN=S100A16 PE=1 SV=1 - [S10AG_HUMAN]	0.4563	1	4	5	58	103	11.8	6.79	1.2005	7.94851e-10	2.4395	1.14678e-21
Q9UIF8	Bromodomain adjacent to zinc finger domain protein 2B OS=Homo sapiens OX=9606 GN=BAZ2B PE=1 SV=3 - [BAZ2B_HUMAN]	0.179	1	1	44	65	2168	240.3	6.54	0.802	0.106627	0.791	0.70684
P56730	Neurotrypsin OS=Homo sapiens OX=9606 GN=PRSS12 PE=2 SV=2 - [NETR_HUMAN]	0.0914	2	1	10	36	875	97	8.03	1.078		1.031
Q9Y490	Talin-1 OS=Homo sapiens OX=9606 GN=TLN1 PE=1 SV=3 - [TLN1_HUMAN]	0.6497	13	116	153	866	2541	269.6	6.07	1.0515	2.2526e-08	0.799	2.81312e-61
U3KQK1	U6 snRNA-associated Sm-like protein LSm4 OS=Homo sapiens OX=9606 GN=LSM4 PE=1 SV=1 - [U3KQK1_HUMAN]	0.512	3	1	10	16	125	13.8	9.94	1.082	0.779508	1.116	0.437118
P19338	Nucleolin OS=Homo sapiens OX=9606 GN=NCL PE=1 SV=3 - [NUCL_HUMAN]	0.6634	10	48	72	936	710	76.6	4.7	0.9655	1.24956e-11	1.447	2.50806e-241
A0AV02	Solute carrier family 12 member 8 OS=Homo sapiens OX=9606 GN=SLC12A8 PE=2 SV=4 - [S12A8_HUMAN]	0.077	2	1	5	10	714	78.2	5.73	0.916		1.223
P36405	ADP-ribosylation factor-like protein 3 OS=Homo sapiens OX=9606 GN=ARL3 PE=1 SV=2 - [ARL3_HUMAN]	0.1868	1	3	4	16	182	20.4	7.24	1.1415	0.000218919	0.882	0.00461996
Q13085	Acetyl-CoA carboxylase 1 OS=Homo sapiens OX=9606 GN=ACACA PE=1 SV=2 - [ACACA_HUMAN]	0.2911	21	22	73	172	2346	265.4	6.37	0.864	2.37495e-08	0.8325	5.4268e-05
Q15075	Early endosome antigen 1 OS=Homo sapiens OX=9606 GN=EEA1 PE=1 SV=2 - [EEA1_HUMAN]	0.3855	7	4	60	118	1411	162.4	5.68	1.024	0.665357	1.087	0.0585428
Q13330	Metastasis-associated protein MTA1 OS=Homo sapiens OX=9606 GN=MTA1 PE=1 SV=2 - [MTA1_HUMAN]	0.2448	13	1	15	26	715	80.7	9.26	0.87		0.974
Q16719	Kynureninase OS=Homo sapiens OX=9606 GN=KYNU PE=1 SV=1 - [KYNU_HUMAN]	0.3828	12	13	18	94	465	52.3	7.03	1.43	1.21967e-14	0.823	2.14415e-11
E5RG17	Putative deoxyribonuclease TATDN1 (Fragment) OS=Homo sapiens OX=9606 GN=TATDN1 PE=1 SV=1 - [E5RG17_HUMAN]	0.3106	9	1	13	30	322	36.4	7.65	0.781	0.0214665	1.013	0.603601
Q5VYJ5	MAM and LDL-receptor class A domain-containing protein 1 OS=Homo sapiens OX=9606 GN=MALRD1 PE=1 SV=4 - [MALR1_HUMAN]	0.102	2	1	17	50	2156	240.9	5.22	1.15	0.655482	0.451	0.00597677
Q13045	Protein flightless-1 homolog OS=Homo sapiens OX=9606 GN=FLII PE=1 SV=2 - [FLII_HUMAN]	0.2561	11	8	33	84	1269	144.7	6.05	1.115	0.292033	0.9705	0.13246
P08670	Vimentin OS=Homo sapiens OX=9606 GN=VIM PE=1 SV=4 - [VIME_HUMAN]	0.3648	2	1	19	33	466	53.6	5.12	1.133	0.18736	0.804	0.00135956
Q13606	Olfactory receptor 5I1 OS=Homo sapiens OX=9606 GN=OR5I1 PE=2 SV=1 - [OR5I1_HUMAN]	0.1879	1	1	8	10	314	36	7.99	1.232		0.831
A0A087X020	Ribosome maturation protein SBDS OS=Homo sapiens OX=9606 GN=SBDS PE=1 SV=1 - [A0A087X020_HUMAN]	0.644	4	12	23	132	250	28.8	8.75	1.0985	3.06333e-05	1.1475	1.85673e-16
Q9NQH7	Xaa-Pro aminopeptidase 3 OS=Homo sapiens OX=9606 GN=XPNPEP3 PE=1 SV=1 - [XPP3_HUMAN]	0.2288	1	1	14	65	507	57	6.83	1.199		1.064
P49903	Selenide, water dikinase 1 OS=Homo sapiens OX=9606 GN=SEPHS1 PE=1 SV=2 - [SPS1_HUMAN]	0.2449	4	4	8	25	392	42.9	5.97	1.001	0.42731	1.0095	0.854016
O95336	6-phosphogluconolactonase OS=Homo sapiens OX=9606 GN=PGLS PE=1 SV=2 - [6PGL_HUMAN]	0.4147	4	7	9	16	258	27.5	6.05	0.979	0.492802	0.9775	0.275861
Q8TBB6	Probable cationic amino acid transporter OS=Homo sapiens OX=9606 GN=SLC7A14 PE=2 SV=3 - [S7A14_HUMAN]	0.0804	1	1	5	7	771	84	5.24	2.611		1.02
A0A075B767	Peptidyl-prolyl cis-trans isomerase A-like 4H OS=Homo sapiens OX=9606 GN=PPIAL4H PE=3 SV=1 - [PAL4H_HUMAN]	0.4451	7	1	7	144	164	18.2	9.06	0.817	0.317222	0.979	0.879569
P63104	14-3-3 protein zeta/delta OS=Homo sapiens OX=9606 GN=YWHAZ PE=1 SV=1 - [1433Z_HUMAN]	0.7429	16	12	22	322	245	27.7	4.79	1.0155	0.63006	0.7835	6.86197e-23
P04040	Catalase OS=Homo sapiens OX=9606 GN=CAT PE=1 SV=3 - [CATA_HUMAN]	0.3112	3	5	14	35	527	59.7	7.39	0.993	0.965953	1.127	0.17084
P46013	Proliferation marker protein Ki-67 OS=Homo sapiens OX=9606 GN=MKI67 PE=1 SV=2 - [KI67_HUMAN]	0.316	1	16	106	224	3256	358.5	9.45	0.8965	5.70543e-06	1.3305	3.07785e-17
Q15126	Phosphomevalonate kinase OS=Homo sapiens OX=9606 GN=PMVK PE=1 SV=3 - [PMVK_HUMAN]	0.3125	1	3	6	15	192	22	5.73	0.978	0.515965	0.679	0.00588733
Q13435	Splicing factor 3B subunit 2 OS=Homo sapiens OX=9606 GN=SF3B2 PE=1 SV=2 - [SF3B2_HUMAN]	0.2458	7	5	26	48	895	100.2	5.67	0.9715	0.173587	0.9795	0.409019
H3BMT1	RNA polymerase I-specific transcription initiation factor RRN3 OS=Homo sapiens OX=9606 GN=RRN3 PE=1 SV=1 - [H3BMT1_HUMAN]	0.3119	8	1	18	26	638	72.7	5.63	1.306		1.188
A1X283	SH3 and PX domain-containing protein 2B OS=Homo sapiens OX=9606 GN=SH3PXD2B PE=1 SV=3 - [SPD2B_HUMAN]	0.27	6	7	26	57	911	101.5	8.69	0.983	0.137661	0.966	0.0922624
F8VXU5	Vacuolar protein sorting-associated protein 29 OS=Homo sapiens OX=9606 GN=VPS29 PE=1 SV=1 - [F8VXU5_HUMAN]	0.5	5	7	9	50	214	24	8.18	0.7605	4.34977e-07	0.842	1.33781e-05
F8VZH8	Protein unc-13 homolog A OS=Homo sapiens OX=9606 GN=UNC13A PE=1 SV=1 - [F8VZH8_HUMAN]	0.2196	4	1	31	86	1676	189.9	5.26	0.679		1.056
B4DKY1	Cysteine--tRNA ligase, cytoplasmic OS=Homo sapiens OX=9606 GN=CARS PE=1 SV=1 - [B4DKY1_HUMAN]	0.3775	8	6	24	45	739	84.2	7.05	0.9935	0.47974	1.027	0.627579
Q9P013	Spliceosome-associated protein CWC15 homolog OS=Homo sapiens OX=9606 GN=CWC15 PE=1 SV=2 - [CWC15_HUMAN]	0.2314	3	1	6	6	229	26.6	5.71	1.229		1.614
A0A0S2Z4V0	Alport syndrome mental retardation midface hypoplasia and elliptocytosis chromosomal region protein 1 isoform 1 (Fragment) OS=Homo sapiens OX=9606 GN=AMMECR1 PE=2 SV=1 - [A0A0S2Z4V0_HUMAN]	0.2095	4	1	5	7	296	31.2	8.29	0.77		0.691
F5GWI9	WASH complex subunit 3 OS=Homo sapiens OX=9606 GN=WASHC3 PE=1 SV=1 - [F5GWI9_HUMAN]	0.1598	4	1	3	3	169	18.5	4.77	1.259		0.964
P36222	Chitinase-3-like protein 1 OS=Homo sapiens OX=9606 GN=CHI3L1 PE=1 SV=2 - [CH3L1_HUMAN]	0.4073	3	2	15	35	383	42.6	8.46	1.11	0.42006	1.81	0.00741877
A0A0D9SFS3	2-oxoglutarate dehydrogenase, mitochondrial OS=Homo sapiens OX=9606 GN=OGDH PE=1 SV=1 - [A0A0D9SFS3_HUMAN]	0.2567	15	8	22	68	1001	113.2	7.08	1.002	0.507735	1.145	0.00610521
A0A0A6YYL6	Protein RPL17-C18orf32 OS=Homo sapiens OX=9606 GN=RPL17-C18orf32 PE=3 SV=1 - [A0A0A6YYL6_HUMAN]	0.4956	14	6	14	42	228	26.4	10.1	1.0415	0.00839119	0.942	6.34704e-05
X6R5Z6	Cytochrome c oxidase assembly factor 6 homolog OS=Homo sapiens OX=9606 GN=COA6 PE=1 SV=1 - [X6R5Z6_HUMAN]	0.471	3	3	7	15	155	18	10.1	1.004	0.64525	1.1395	0.00840459
P13929	Beta-enolase OS=Homo sapiens OX=9606 GN=ENO3 PE=1 SV=5 - [ENOB_HUMAN]	0.5576	10	3	24	278	434	47	7.71	0.9655	0.54117	1.0355	0.528686
Q9NZW5	MAGUK p55 subfamily member 6 OS=Homo sapiens OX=9606 GN=MPP6 PE=1 SV=2 - [MPP6_HUMAN]	0.2315	3	2	11	20	540	61.1	6.18	0.934	0.79006	0.917	0.279907
Q99784	Noelin OS=Homo sapiens OX=9606 GN=OLFM1 PE=1 SV=4 - [NOE1_HUMAN]	0.2227	6	1	7	11	485	55.3	6.95	1.124		0.828
Q96EK6	Glucosamine 6-phosphate N-acetyltransferase OS=Homo sapiens OX=9606 GN=GNPNAT1 PE=1 SV=1 - [GNA1_HUMAN]	0.5815	3	7	13	32	184	20.7	7.99	1.064	0.918064	1.238	4.52837e-05
P10912	Growth hormone receptor OS=Homo sapiens OX=9606 GN=GHR PE=1 SV=1 - [GHR_HUMAN]	0.0627	3	1	5	7	638	71.5	4.88	0.6		0.652
P27797	Calreticulin OS=Homo sapiens OX=9606 GN=CALR PE=1 SV=1 - [CALR_HUMAN]	0.5156	9	15	22	157	417	48.1	4.44	1.01	0.730824	1.361	1.44831e-18
Q9NZM1	Myoferlin OS=Homo sapiens OX=9606 GN=MYOF PE=1 SV=1 - [MYOF_HUMAN]	0.1917	2	2	43	158	2061	234.6	6.18	0.977	0.769054	1.305	0.513665
Q8N2C7	Protein unc-80 homolog OS=Homo sapiens OX=9606 GN=UNC80 PE=1 SV=2 - [UNC80_HUMAN]	0.1774	1	1	60	102	3258	363.2	6.86	0.593		0.572
A0A087X0R7	SENP3-EIF4A1 readthrough (NMD candidate) (Fragment) OS=Homo sapiens OX=9606 GN=SENP3-EIF4A1 PE=4 SV=1 - [A0A087X0R7_HUMAN]	0.1185	2	1	6	13	540	61.2	7.85	0.979		0.969
P50135	Histamine N-methyltransferase OS=Homo sapiens OX=9606 GN=HNMT PE=1 SV=1 - [HNMT_HUMAN]	0.1712	2	2	6	15	292	33.3	5.34	1.039	0.443623	1.165	0.31618
Q76KP1	N-acetyl-beta-glucosaminyl-glycoprotein 4-beta-N-acetylgalactosaminyltransferase 1 OS=Homo sapiens OX=9606 GN=B4GALNT4 PE=1 SV=1 - [B4GN4_HUMAN]	0.1203	1	1	14	28	1039	116.4	6.98	0.865		0.901
Q8TCG1	Protein CIP2A OS=Homo sapiens OX=9606 GN=CIP2A PE=1 SV=2 - [CIP2A_HUMAN]	0.3017	2	2	29	63	905	102.1	6.23	0.918	0.640074	1.073	0.517493
E9PQR7	Vacuolar protein sorting-associated protein 28 homolog (Fragment) OS=Homo sapiens OX=9606 GN=VPS28 PE=1 SV=1 - [E9PQR7_HUMAN]	0.2857	5	1	6	7	161	18.5	6.21	1.106	0.547118	1.197	0.664301
O95433	Activator of 90 kDa heat shock protein ATPase homolog 1 OS=Homo sapiens OX=9606 GN=AHSA1 PE=1 SV=1 - [AHSA1_HUMAN]	0.4379	5	6	13	30	338	38.3	5.53	0.863	0.00706484	0.8115	0.037464
A0A024R5L7	Phosphatidylinositol binding clathrin assembly protein, isoform CRA_c OS=Homo sapiens OX=9606 GN=PICALM PE=4 SV=1 - [A0A024R5L7_HUMAN]	0.2344	17	4	14	21	610	66.4	8.81	1.108	0.556476	1.1955	0.25891
C9J2P0	Ubiquitin-conjugating enzyme E2 E1 (Fragment) OS=Homo sapiens OX=9606 GN=UBE2E1 PE=1 SV=1 - [C9J2P0_HUMAN]	0.4966	6	2	7	14	147	16.2	8.56	0.8505	0.116272	1.259	0.661367
A6NDG6	Glycerol-3-phosphate phosphatase OS=Homo sapiens OX=9606 GN=PGP PE=1 SV=1 - [PGP_HUMAN]	0.2804	1	4	8	17	321	34	6.14	0.964	0.466313	0.837	0.115469
A8MXP9	Matrin-3 OS=Homo sapiens OX=9606 GN=MATR3 PE=1 SV=1 - [A8MXP9_HUMAN]	0.219	5	1	16	23	895	99.9	6.04	0.72	0.253905	0.823	0.128887
Q7Z5J4	Retinoic acid-induced protein 1 OS=Homo sapiens OX=9606 GN=RAI1 PE=1 SV=2 - [RAI1_HUMAN]	0.2046	3	1	36	65	1906	203.2	8.79	0.83	0.690053	1.188	0.257952
Q9BWT3	Poly(A) polymerase gamma OS=Homo sapiens OX=9606 GN=PAPOLG PE=1 SV=2 - [PAPOG_HUMAN]	0.2514	6	1	16	25	736	82.8	9.14	1.114		1.116
Q7L273	BTB/POZ domain-containing protein KCTD9 OS=Homo sapiens OX=9606 GN=KCTD9 PE=1 SV=1 - [KCTD9_HUMAN]	0.2802	1	1	11	39	389	42.5	6.37	0.884		1.09
O60869	Endothelial differentiation-related factor 1 OS=Homo sapiens OX=9606 GN=EDF1 PE=1 SV=1 - [EDF1_HUMAN]	0.8378	1	13	21	119	148	16.4	9.95	1.1405	4.14955e-08	1.4375	1.18152e-25
Q9Y4C8	Probable RNA-binding protein 19 OS=Homo sapiens OX=9606 GN=RBM19 PE=1 SV=3 - [RBM19_HUMAN]	0.2271	2	1	21	47	960	107.3	6.54	1.134		2.003
Q9NX55	Huntingtin-interacting protein K OS=Homo sapiens OX=9606 GN=HYPK PE=1 SV=2 - [HYPK_HUMAN]	0.3566	1	1	5	8	129	14.7	4.93	0.811	0.282776	1.001	0.992881
E7EPK1	Septin 7 OS=Homo sapiens OX=9606 GN=SEPTIN7 PE=1 SV=2 - [E7EPK1_HUMAN]	0.6728	26	17	31	112	437	50.7	8.63	1.0285	0.935084	1.136	0.00237786
Q9BTT4	Mediator of RNA polymerase II transcription subunit 10 OS=Homo sapiens OX=9606 GN=MED10 PE=1 SV=1 - [MED10_HUMAN]	0.237	1	1	4	4	135	15.7	6.19	2.208		1.545
Q8NE71	ATP-binding cassette sub-family F member 1 OS=Homo sapiens OX=9606 GN=ABCF1 PE=1 SV=2 - [ABCF1_HUMAN]	0.3586	7	10	31	112	845	95.9	6.8	1.0365	0.0632366	1.376	1.28256e-17
P07942	Laminin subunit beta-1 OS=Homo sapiens OX=9606 GN=LAMB1 PE=1 SV=2 - [LAMB1_HUMAN]	0.21	3	1	27	48	1786	197.9	4.94	0.969		1.002
P11177	Pyruvate dehydrogenase E1 component subunit beta, mitochondrial OS=Homo sapiens OX=9606 GN=PDHB PE=1 SV=3 - [ODPB_HUMAN]	0.3008	4	5	8	24	359	39.2	6.65	1.0295	0.417725	1.581	1.08395e-08
A0A087WZT3	BolA-like protein 2 OS=Homo sapiens OX=9606 GN=BOLA2 PE=1 SV=2 - [A0A087WZT3_HUMAN]	0.3553	6	4	5	10	152	16.9	8.19	1.141	0.0539981	1.011	0.693437
Q13868	Exosome complex component RRP4 OS=Homo sapiens OX=9606 GN=EXOSC2 PE=1 SV=2 - [EXOS2_HUMAN]	0.1911	2	1	6	9	293	32.8	7.5	0.735	0.280513	1.167	0.127245
Q5JPT2	SH3 domain-containing kinase-binding protein 1 (Fragment) OS=Homo sapiens OX=9606 GN=SH3KBP1 PE=1 SV=1 - [Q5JPT2_HUMAN]	0.2341	4	3	13	25	645	70.4	8.6	0.9315	0.100819	0.904	0.212835
A0AVT1	Ubiquitin-like modifier-activating enzyme 6 OS=Homo sapiens OX=9606 GN=UBA6 PE=1 SV=1 - [UBA6_HUMAN]	0.2319	3	2	22	48	1052	117.9	6.14	1.0585	0.400395	0.8265	0.13162
Q9HBM1	Kinetochore protein Spc25 OS=Homo sapiens OX=9606 GN=SPC25 PE=1 SV=1 - [SPC25_HUMAN]	0.25	1	1	8	12	224	26.1	8	1.003	0.983452	0.781	0.116045
P35527	Keratin, type I cytoskeletal 9 OS=Homo sapiens OX=9606 GN=KRT9 PE=1 SV=3 - [K1C9_HUMAN]	0.3933	2	12	24	85	623	62	5.24	0.536	1.13298e-11	0.956	0.0962065
Q9NRX4	14 kDa phosphohistidine phosphatase OS=Homo sapiens OX=9606 GN=PHPT1 PE=1 SV=1 - [PHP14_HUMAN]	0.408	2	1	5	10	125	13.8	6.07	1.62		0.787
J3KNC0	Transcription initiation factor IIA subunit 1 OS=Homo sapiens OX=9606 GN=GTF2A1 PE=1 SV=1 - [J3KNC0_HUMAN]	0.3729	2	1	2	7	59	6.7	4.72	0.906	0.280919	0.894	0.258187
Q96T51	RUN and FYVE domain-containing protein 1 OS=Homo sapiens OX=9606 GN=RUFY1 PE=1 SV=2 - [RUFY1_HUMAN]	0.3588	4	2	31	47	708	79.8	5.74	1.0055	0.990295	0.927	0.664048
B7ZM87	SLIT-ROBO Rho GTPase-activating protein 2 OS=Homo sapiens OX=9606 GN=SRGAP2 PE=1 SV=1 - [B7ZM87_HUMAN]	0.2159	4	1	24	38	1070	120.7	6.7	2.611		1.02
F8W057	Actin-related protein 6 OS=Homo sapiens OX=9606 GN=ACTR6 PE=1 SV=1 - [F8W057_HUMAN]	0.1197	7	1	9	40	376	43.5	4.97	1.206	0.0865424	1.754	0.024851
O43148	mRNA cap guanine-N7 methyltransferase OS=Homo sapiens OX=9606 GN=RNMT PE=1 SV=1 - [MCES_HUMAN]	0.2416	6	3	12	40	476	54.8	6.61	0.9425	0.844412	1.461	0.00071894
Q8TD26	Chromodomain-helicase-DNA-binding protein 6 OS=Homo sapiens OX=9606 GN=CHD6 PE=1 SV=4 - [CHD6_HUMAN]	0.1517	2	1	46	73	2715	305.2	6.27	0.755		1.158
P46060	Ran GTPase-activating protein 1 OS=Homo sapiens OX=9606 GN=RANGAP1 PE=1 SV=1 - [RAGP1_HUMAN]	0.3458	7	9	20	50	587	63.5	4.68	0.904	0.00213291	1.0745	0.797649
A0A140TA75	Carboxylic ester hydrolase OS=Homo sapiens OX=9606 GN=CES5A PE=1 SV=1 - [A0A140TA75_HUMAN]	0.1142	1	1	6	8	604	67.5	6.61	0.94		1.147
A0A024R588	Splicing factor 1, isoform CRA_d OS=Homo sapiens OX=9606 GN=SF1 PE=4 SV=1 - [A0A024R588_HUMAN]	0.3449	11	5	17	47	548	59.7	9.5	0.9165	0.000277871	1.2435	0.00853513
P48059	LIM and senescent cell antigen-like-containing domain protein 1 OS=Homo sapiens OX=9606 GN=LIMS1 PE=1 SV=4 - [LIMS1_HUMAN]	0.3046	14	5	10	28	325	37.2	8.05	1.171	0.223931	1.1615	0.371401
Q92508	Piezo-type mechanosensitive ion channel component 1 OS=Homo sapiens OX=9606 GN=PIEZO1 PE=1 SV=4 - [PIEZ1_HUMAN]	0.1047	2	1	26	51	2521	286.6	7.47	0.742		0.217
Q15181	Inorganic pyrophosphatase OS=Homo sapiens OX=9606 GN=PPA1 PE=1 SV=2 - [IPYR_HUMAN]	0.5606	2	9	16	53	289	32.6	5.86	1.032	0.748344	0.803	0.0120827
P18085	ADP-ribosylation factor 4 OS=Homo sapiens OX=9606 GN=ARF4 PE=1 SV=3 - [ARF4_HUMAN]	0.5778	17	5	14	146	180	20.5	7.14	1.1325	2.92625e-11	0.7355	1.1026e-10
Q8IVF2	Protein AHNAK2 OS=Homo sapiens OX=9606 GN=AHNAK2 PE=1 SV=2 - [AHNK2_HUMAN]	0.2992	1	9	85	158	5795	616.2	5.36	0.8465	0.0452447	1.156	0.0143902
Q9H4Q3	PR domain zinc finger protein 13 OS=Homo sapiens OX=9606 GN=PRDM13 PE=2 SV=2 - [PRD13_HUMAN]	0.0891	2	1	6	9	707	73.9	8.73	0.832		1.538
Q674R7	Autophagy-related protein 9B OS=Homo sapiens OX=9606 GN=ATG9B PE=2 SV=1 - [ATG9B_HUMAN]	0.1223	1	1	12	21	924	101	8.28
J3QQP3	N-acetyltransferase 9 OS=Homo sapiens OX=9606 GN=NAT9 PE=1 SV=1 - [J3QQP3_HUMAN]	0.3861	6	1	5	11	202	22.9	4.7	1.24		1.299
Q8NEB9	Phosphatidylinositol 3-kinase catalytic subunit type 3 OS=Homo sapiens OX=9606 GN=PIK3C3 PE=1 SV=1 - [PK3C3_HUMAN]	0.2007	7	1	20	33	887	101.5	6.81	0.979		1.156
O75628	GTP-binding protein REM 1 OS=Homo sapiens OX=9606 GN=REM1 PE=1 SV=2 - [REM1_HUMAN]	0.0839	1	1	3	29	298	32.9	8.79	0.883	0.483697	1.2035	0.000524452
P42695	Condensin-2 complex subunit D3 OS=Homo sapiens OX=9606 GN=NCAPD3 PE=1 SV=2 - [CNDD3_HUMAN]	0.1776	4	1	26	52	1498	168.8	7.5	0.812		1.143
P37802	Transgelin-2 OS=Homo sapiens OX=9606 GN=TAGLN2 PE=1 SV=3 - [TAGL2_HUMAN]	0.8191	5	15	17	331	199	22.4	8.25	1.6015	4.52699e-83	0.657	1.98576e-25
Q9H7D0	Dedicator of cytokinesis protein 5 OS=Homo sapiens OX=9606 GN=DOCK5 PE=1 SV=3 - [DOCK5_HUMAN]	0.2513	6	1	41	76	1870	215.2	7.96	0.615		0.403
P26038	Moesin OS=Homo sapiens OX=9606 GN=MSN PE=1 SV=3 - [MOES_HUMAN]	0.7452	4	23	63	918	577	67.8	6.4	1.18	9.16553e-32	0.993	0.00154359
B8ZZU8	Elongin-B OS=Homo sapiens OX=9606 GN=ELOB PE=1 SV=1 - [B8ZZU8_HUMAN]	0.2478	5	2	4	9	113	12.5	4.97	0.9715	0.290778	0.947	0.277031
Q29RF7	Sister chromatid cohesion protein PDS5 homolog A OS=Homo sapiens OX=9606 GN=PDS5A PE=1 SV=1 - [PDS5A_HUMAN]	0.1563	1	1	27	46	1337	150.7	7.91	0.74		0.98
A0A0J9YXM6	WD repeat-containing protein 81 OS=Homo sapiens OX=9606 GN=WDR81 PE=1 SV=1 - [A0A0J9YXM6_HUMAN]	0.1093	2	1	20	36	1940	211.4	5.6	1.042		1.118
Q9Y2V2	Calcium-regulated heat-stable protein 1 OS=Homo sapiens OX=9606 GN=CARHSP1 PE=1 SV=2 - [CHSP1_HUMAN]	0.1837	7	2	2	6	147	15.9	8.21	1.002	0.803798	0.808	0.13245
P03973	Antileukoproteinase OS=Homo sapiens OX=9606 GN=SLPI PE=1 SV=2 - [SLPI_HUMAN]	0.2273	1	1	3	7	132	14.3	8.75	1.281		3.44
B8ZZW5	Late secretory pathway protein AVL9 homolog OS=Homo sapiens OX=9606 GN=AVL9 PE=1 SV=1 - [B8ZZW5_HUMAN]	0.273	4	1	16	34	630	69.8	6.04	1.218		0.654
A0A087X054	Hypoxia up-regulated protein 1 OS=Homo sapiens OX=9606 GN=HYOU1 PE=1 SV=1 - [A0A087X054_HUMAN]	0.3298	13	4	30	51	937	104.7	5.72	0.908	0.355333	0.962	0.952868
Q16666	Gamma-interferon-inducible protein 16 OS=Homo sapiens OX=9606 GN=IFI16 PE=1 SV=3 - [IF16_HUMAN]	0.3975	8	14	34	93	785	88.2	9.28	1.101	0.748858	1.543	6.51662e-12
Q86UT5	Na(+)/H(+) exchange regulatory cofactor NHE-RF4 OS=Homo sapiens OX=9606 GN=PDZD3 PE=1 SV=2 - [NHRF4_HUMAN]	0.268	3	1	11	13	571	61	6.7	1.022		1.075
P46777	60S ribosomal protein L5 OS=Homo sapiens OX=9606 GN=RPL5 PE=1 SV=3 - [RL5_HUMAN]	0.5219	8	6	18	49	297	34.3	9.72	1.045	0.101665	0.889	0.0132329
O60341	Lysine-specific histone demethylase 1A OS=Homo sapiens OX=9606 GN=KDM1A PE=1 SV=2 - [KDM1A_HUMAN]	0.1925	4	2	17	47	852	92.8	6.52	0.96	0.936636	1.072	0.230372
A0A0A0MQV6	Fibroblast growth factor OS=Homo sapiens OX=9606 GN=FGF2 PE=1 SV=1 - [A0A0A0MQV6_HUMAN]	0.3819	3	1	16	30	288	30.7	11.18	1.062	0.35359	1.353	0.0811211
B1ALM3	Voltage-dependent L-type calcium channel subunit alpha OS=Homo sapiens OX=9606 GN=CACNA1S PE=1 SV=1 - [B1ALM3_HUMAN]	0.096	2	2	20	37	1854	210.5	6.57	2.611		1.02
Q66GS9	Centrosomal protein of 135 kDa OS=Homo sapiens OX=9606 GN=CEP135 PE=1 SV=2 - [CP135_HUMAN]	0.3342	1	1	44	90	1140	133.4	6.21	1.273		0.851
A0A0A0MTC7	Laminin subunit alpha-4 OS=Homo sapiens OX=9606 GN=LAMA4 PE=1 SV=1 - [A0A0A0MTC7_HUMAN]	0.2059	4	1	38	66	1816	201.7	6.29	0.39		5.222
I3L2B8	Rab GTPase-binding effector protein 1 (Fragment) OS=Homo sapiens OX=9606 GN=RABEP1 PE=1 SV=1 - [I3L2B8_HUMAN]	0.3945	1	1	4	9	109	12.5	9.52	0.925		0.884
Q13867	Bleomycin hydrolase OS=Homo sapiens OX=9606 GN=BLMH PE=1 SV=1 - [BLMH_HUMAN]	0.3011	6	4	14	33	455	52.5	6.27	0.8	5.223e-06	0.734	0.00157392
E9PL57	NEDD8-MDP1 readthrough (Fragment) OS=Homo sapiens OX=9606 GN=NEDD8-MDP1 PE=4 SV=1 - [E9PL57_HUMAN]	0.3647	5	3	7	13	170	19.5	7.43	1.109	0.00640618	0.91	0.39746
Q9Y2A7	Nck-associated protein 1 OS=Homo sapiens OX=9606 GN=NCKAP1 PE=1 SV=1 - [NCKP1_HUMAN]	0.3555	3	17	42	102	1128	128.7	6.62	1.062	0.00157447	0.9835	0.230987
Q5T5C0	Syntaxin-binding protein 5 OS=Homo sapiens OX=9606 GN=STXBP5 PE=1 SV=1 - [STXB5_HUMAN]	0.1025	3	1	11	14	1151	127.5	7.28	0.889		0.974
Q9NY99	Gamma-2-syntrophin OS=Homo sapiens OX=9606 GN=SNTG2 PE=1 SV=2 - [SNTG2_HUMAN]	0.2764	2	1	16	25	539	60.2	7.66	1.076		0.829
P46063	ATP-dependent DNA helicase Q1 OS=Homo sapiens OX=9606 GN=RECQL PE=1 SV=3 - [RECQ1_HUMAN]	0.5239	16	23	31	207	649	73.4	7.88	0.9515	0.0127849	1.1635	7.76683e-23
Q8NBY1	Serine/threonine-protein kinase 26 OS=Homo sapiens OX=9606 GN=STK26 PE=1 SV=1 - [Q8NBY1_HUMAN]	0.3622	9	2	11	35	392	43.8	5.41	0.764	0.0279645	1.04	0.763815
Q9HD15	Steroid receptor RNA activator 1 OS=Homo sapiens OX=9606 GN=SRA1 PE=1 SV=1 - [SRA1_HUMAN]	0.2034	2	2	5	13	236	25.7	7.03	0.983	0.468097	1.932	0.901672
P27694	Replication protein A 70 kDa DNA-binding subunit OS=Homo sapiens OX=9606 GN=RPA1 PE=1 SV=2 - [RFA1_HUMAN]	0.3425	4	14	23	69	616	68.1	7.21	1.003	0.343939	1.0245	0.299552
Q9Y5K6	CD2-associated protein OS=Homo sapiens OX=9606 GN=CD2AP PE=1 SV=1 - [CD2AP_HUMAN]	0.4085	1	7	23	57	639	71.4	6.4	1.1605	4.69449e-06	0.977	0.605146
Q13342	Nuclear body protein SP140 OS=Homo sapiens OX=9606 GN=SP140 PE=1 SV=2 - [SP140_HUMAN]	0.1569	1	1	13	29	867	98.2	5.27	0.788		1.006
Q13895	Bystin OS=Homo sapiens OX=9606 GN=BYSL PE=1 SV=3 - [BYST_HUMAN]	0.3089	1	1	13	52	437	49.6	8.12	0.908		0.975
B4DQ75	Death-associated protein 1 OS=Homo sapiens OX=9606 GN=DAP PE=1 SV=1 - [B4DQ75_HUMAN]	0.5343	3	1	12	45	204	23.2	9.54	1.303		1.076
M0QY82	Signal-transducing adaptor protein 2 (Fragment) OS=Homo sapiens OX=9606 GN=STAP2 PE=1 SV=1 - [M0QY82_HUMAN]	0.2736	1	1	2	6	106	11.2	9.01	2.611		1.02
Q460N5	Protein mono-ADP-ribosyltransferase PARP14 OS=Homo sapiens OX=9606 GN=PARP14 PE=1 SV=3 - [PAR14_HUMAN]	0.1793	3	1	37	55	1801	202.7	7.18	0.75		1.254
P30260	Cell division cycle protein 27 homolog OS=Homo sapiens OX=9606 GN=CDC27 PE=1 SV=2 - [CDC27_HUMAN]	0.2075	9	5	19	33	824	91.8	7.02	1.0855	0.0994512	1.065	0.848268
Q6UW63	Protein O-glucosyltransferase 2 OS=Homo sapiens OX=9606 GN=POGLUT2 PE=1 SV=1 - [PLGT2_HUMAN]	0.3785	1	8	17	31	502	58	7.71	1.085	0.243862	1.2215	0.000970962
O15212	Prefoldin subunit 6 OS=Homo sapiens OX=9606 GN=PFDN6 PE=1 SV=1 - [PFD6_HUMAN]	0.5736	3	7	11	49	129	14.6	8.88	0.977	0.13657	0.825	0.000211329
P21281	V-type proton ATPase subunit B, brain isoform OS=Homo sapiens OX=9606 GN=ATP6V1B2 PE=1 SV=3 - [VATB2_HUMAN]	0.317	11	9	14	39	511	56.5	5.81	0.9635	0.471786	0.9205	0.10047
A0A087WUQ6	Glutathione peroxidase OS=Homo sapiens OX=9606 GN=GPX1 PE=1 SV=1 - [A0A087WUQ6_HUMAN]	0.6386	4	3	8	11	202	21.9	6.55	1.42	0.0419792	1.418	0.00142404
P30926	Neuronal acetylcholine receptor subunit beta-4 OS=Homo sapiens OX=9606 GN=CHRNB4 PE=1 SV=2 - [ACHB4_HUMAN]	0.1185	1	1	3	4	498	56.3	8.35
Q9P016	Thymocyte nuclear protein 1 OS=Homo sapiens OX=9606 GN=THYN1 PE=1 SV=1 - [THYN1_HUMAN]	0.4933	1	5	13	37	225	25.7	9.25	1.16	0.112162	1.3905	3.30224e-05
P08047	Transcription factor Sp1 OS=Homo sapiens OX=9606 GN=SP1 PE=1 SV=3 - [SP1_HUMAN]	0.065	3	1	5	7	785	80.6	7.34	0.76		0.847
F8WBQ1	Islet cell autoantigen 1-like protein OS=Homo sapiens OX=9606 GN=ICA1L PE=1 SV=1 - [F8WBQ1_HUMAN]	0.2847	2	1	12	24	439	49.9	6.62	0.857		0.642
P40818	Ubiquitin carboxyl-terminal hydrolase 8 OS=Homo sapiens OX=9606 GN=USP8 PE=1 SV=1 - [UBP8_HUMAN]	0.2567	8	2	35	67	1118	127.4	8.51	1.049	0.40916	1.127	0.743868
Q8WXH6	Ras-related protein Rab-40A OS=Homo sapiens OX=9606 GN=RAB40A PE=2 SV=2 - [RB40A_HUMAN]	0.2888	1	1	10	11	277	31.1	9.32	0.857		1.087
Q96JI7	Spatacsin OS=Homo sapiens OX=9606 GN=SPG11 PE=1 SV=3 - [SPTCS_HUMAN]	0.1879	4	1	43	60	2443	278.7	5.97	1.66		1.009
Q6ZMN7	PDZ domain-containing RING finger protein 4 OS=Homo sapiens OX=9606 GN=PDZRN4 PE=2 SV=3 - [PZRN4_HUMAN]	0.1718	5	1	16	25	1036	117	5.87	0.829		1.679
Q14703	Membrane-bound transcription factor site-1 protease OS=Homo sapiens OX=9606 GN=MBTPS1 PE=1 SV=1 - [MBTP1_HUMAN]	0.1683	3	1	18	38	1052	117.7	8.75	0.88		0.937
Q8IY82	Dynein regulatory complex subunit 7 OS=Homo sapiens OX=9606 GN=DRC7 PE=1 SV=3 - [DRC7_HUMAN]	0.1705	1	1	17	42	874	103.4	5.67	0.942		0.999
Q01995	Transgelin OS=Homo sapiens OX=9606 GN=TAGLN PE=1 SV=4 - [TAGL_HUMAN]	0.6219	6	6	12	37	201	22.6	8.84	0.937	0.0451425	0.593	1.89108e-05
O00241	Signal-regulatory protein beta-1 OS=Homo sapiens OX=9606 GN=SIRPB1 PE=1 SV=5 - [SIRB1_HUMAN]	0.2613	3	1	8	12	398	43.2	6.52	1.141		0.737
Q16630	Cleavage and polyadenylation specificity factor subunit 6 OS=Homo sapiens OX=9606 GN=CPSF6 PE=1 SV=2 - [CPSF6_HUMAN]	0.1452	4	1	9	10	551	59.2	7.15	0.81		0.896
Q9NX08	COMM domain-containing protein 8 OS=Homo sapiens OX=9606 GN=COMMD8 PE=1 SV=1 - [COMD8_HUMAN]	0.2022	5	1	4	25	183	21.1	5.43	1.083		1.23
P55795	Heterogeneous nuclear ribonucleoprotein H2 OS=Homo sapiens OX=9606 GN=HNRNPH2 PE=1 SV=1 - [HNRH2_HUMAN]	0.2984	4	1	14	34	449	49.2	6.3	0.845		0.834
P04075	Fructose-bisphosphate aldolase A OS=Homo sapiens OX=9606 GN=ALDOA PE=1 SV=2 - [ALDOA_HUMAN]	0.7967	17	22	35	1428	364	39.4	8.09	0.931	2.94133e-22	0.9285	6.06463e-13
P24941	Cyclin-dependent kinase 2 OS=Homo sapiens OX=9606 GN=CDK2 PE=1 SV=2 - [CDK2_HUMAN]	0.6275	135	8	20	69	298	33.9	8.68	0.944	0.128407	1.074	0.0486308
Q8WWM7	Ataxin-2-like protein OS=Homo sapiens OX=9606 GN=ATXN2L PE=1 SV=2 - [ATX2L_HUMAN]	0.266	10	17	30	85	1075	113.3	8.59	1.022	0.196676	1.0905	0.0138309
Q14019	Coactosin-like protein OS=Homo sapiens OX=9606 GN=COTL1 PE=1 SV=3 - [COTL1_HUMAN]	0.2817	2	2	6	24	142	15.9	5.67	0.9595	0.833618	0.861	0.224818
O15078	Centrosomal protein of 290 kDa OS=Homo sapiens OX=9606 GN=CEP290 PE=1 SV=2 - [CE290_HUMAN]	0.2683	41	1	88	187	2479	290.2	5.95	1.446		0.736
Q9UKN8	General transcription factor 3C polypeptide 4 OS=Homo sapiens OX=9606 GN=GTF3C4 PE=1 SV=2 - [TF3C4_HUMAN]	0.2725	2	1	22	36	822	91.9	6.65	0.871	0.0563696	1.539	0.0153975
P20339	Ras-related protein Rab-5A OS=Homo sapiens OX=9606 GN=RAB5A PE=1 SV=2 - [RAB5A_HUMAN]	0.6047	9	2	13	32	215	23.6	8.15	0.766	0.0139245	0.883	0.193649
O60547	GDP-mannose 4,6 dehydratase OS=Homo sapiens OX=9606 GN=GMDS PE=1 SV=1 - [GMDS_HUMAN]	0.2258	2	2	8	17	372	41.9	7.31	1.071	0.694911	1.058	0.800434
E5RGS5	RWD domain-containing protein 1 (Fragment) OS=Homo sapiens OX=9606 GN=RWDD1 PE=1 SV=1 - [E5RGS5_HUMAN]	0.5224	3	1	4	4	67	7.9	5.17	0.792		0.577
C9J5N7	Armadillo repeat-containing protein 10 (Fragment) OS=Homo sapiens OX=9606 GN=ARMC10 PE=1 SV=1 - [C9J5N7_HUMAN]	0.2618	1	1	6	15	233	25.4	7.8	0.926		0.724
Q9UQ35	Serine/arginine repetitive matrix protein 2 OS=Homo sapiens OX=9606 GN=SRRM2 PE=1 SV=2 - [SRRM2_HUMAN]	0.2133	3	1	59	125	2752	299.4	12.06	1.148		1.286
A0A087WVZ9	DNA-directed RNA polymerases I, II, and III subunit RPABC1 OS=Homo sapiens OX=9606 GN=POLR2E PE=1 SV=1 - [A0A087WVZ9_HUMAN]	0.3859	3	1	6	9	184	21.4	7.44	0.724	0.172435	1.35	0.0469507
Q9Y263	Phospholipase A-2-activating protein OS=Homo sapiens OX=9606 GN=PLAA PE=1 SV=2 - [PLAP_HUMAN]	0.4667	5	19	32	83	795	87.1	6.37	1.039	0.610001	0.863	4.13964e-07
P09661	U2 small nuclear ribonucleoprotein A' OS=Homo sapiens OX=9606 GN=SNRPA1 PE=1 SV=2 - [RU2A_HUMAN]	0.4706	9	8	17	40	255	28.4	8.62	0.918	0.0156297	1.1595	0.084116
Q9BVJ7	Dual specificity protein phosphatase 23 OS=Homo sapiens OX=9606 GN=DUSP23 PE=1 SV=1 - [DUS23_HUMAN]	0.3	1	2	4	14	150	16.6	8.21	1.061	0.065308	1.095	0.0972046
O43149	Zinc finger ZZ-type and EF-hand domain-containing protein 1 OS=Homo sapiens OX=9606 GN=ZZEF1 PE=1 SV=6 - [ZZEF1_HUMAN]	0.1344	2	1	34	77	2961	330.9	5.95	0.876		1.28
Q9UNS2	COP9 signalosome complex subunit 3 OS=Homo sapiens OX=9606 GN=COPS3 PE=1 SV=3 - [CSN3_HUMAN]	0.3428	5	2	13	31	423	47.8	6.65	0.951	0.902115	0.95	0.386915
Q32MZ4	Leucine-rich repeat flightless-interacting protein 1 OS=Homo sapiens OX=9606 GN=LRRFIP1 PE=1 SV=2 - [LRRF1_HUMAN]	0.2587	9	4	23	37	808	89.2	4.65	1.071	0.848155	1.028	0.424678
P11766	Alcohol dehydrogenase class-3 OS=Homo sapiens OX=9606 GN=ADH5 PE=1 SV=4 - [ADHX_HUMAN]	0.3449	5	9	13	36	374	39.7	7.49	1.025	0.561557	0.7465	8.58454e-05
Q14331	Protein FRG1 OS=Homo sapiens OX=9606 GN=FRG1 PE=1 SV=1 - [FRG1_HUMAN]	0.1744	3	2	4	8	258	29.2	9.01	0.953	0.188599	1.385	0.0592155
P25789	Proteasome subunit alpha type-4 OS=Homo sapiens OX=9606 GN=PSMA4 PE=1 SV=1 - [PSA4_HUMAN]	0.5479	12	12	16	125	261	29.5	7.72	1.1335	2.38331e-10	0.9615	0.257003
Q5UIP0	Telomere-associated protein RIF1 OS=Homo sapiens OX=9606 GN=RIF1 PE=1 SV=2 - [RIF1_HUMAN]	0.1383	1	1	40	84	2472	274.3	5.52	0.69		0.995
D6RGG3	Collagen alpha-1(XII) chain OS=Homo sapiens OX=9606 GN=COL12A1 PE=1 SV=1 - [D6RGG3_HUMAN]	0.1486	2	2	41	54	3062	333	5.53	0.995	0.959275	1.197	0.418206
Q9BX95	Sphingosine-1-phosphate phosphatase 1 OS=Homo sapiens OX=9606 GN=SGPP1 PE=1 SV=2 - [SGPP1_HUMAN]	0.1202	1	1	6	16	441	49.1	8.82	1.042		1.317
Q96LZ2	Melanoma-associated antigen B10 OS=Homo sapiens OX=9606 GN=MAGEB10 PE=2 SV=4 - [MAGBA_HUMAN]	0.2911	1	1	12	21	347	38.9	6.05
Q9UJX2	Cell division cycle protein 23 homolog OS=Homo sapiens OX=9606 GN=CDC23 PE=1 SV=3 - [CDC23_HUMAN]	0.1843	2	3	11	21	597	68.8	7.02	1.071	0.0732581	0.7795	0.0779368
Q8TD30	Alanine aminotransferase 2 OS=Homo sapiens OX=9606 GN=GPT2 PE=1 SV=1 - [ALAT2_HUMAN]	0.325	1	1	14	25	523	57.9	7.71	1.361		0.858
P37235	Hippocalcin-like protein 1 OS=Homo sapiens OX=9606 GN=HPCAL1 PE=1 SV=3 - [HPCL1_HUMAN]	0.3886	9	2	10	18	193	22.3	5.35	1.247	0.0102094	0.918	0.213409
Q03013	Glutathione S-transferase Mu 4 OS=Homo sapiens OX=9606 GN=GSTM4 PE=1 SV=3 - [GSTM4_HUMAN]	0.3853	20	2	8	24	218	25.5	5.9	1.0205	0.598246	0.642	0.00871166
Q6YN16	Hydroxysteroid dehydrogenase-like protein 2 OS=Homo sapiens OX=9606 GN=HSDL2 PE=1 SV=1 - [HSDL2_HUMAN]	0.3923	5	10	14	30	418	45.4	7.99	1.04	0.985247	1.1665	0.0581002
P31749	RAC-alpha serine/threonine-protein kinase OS=Homo sapiens OX=9606 GN=AKT1 PE=1 SV=2 - [AKT1_HUMAN]	0.2563	1	1	11	23	480	55.7	6.07	1.098		0.789
P20042	Eukaryotic translation initiation factor 2 subunit 2 OS=Homo sapiens OX=9606 GN=EIF2S2 PE=1 SV=2 - [IF2B_HUMAN]	0.5526	4	14	24	117	333	38.4	5.8	1.1395	5.32309e-07	1.289	1.74202e-23
O95622	Adenylate cyclase type 5 OS=Homo sapiens OX=9606 GN=ADCY5 PE=1 SV=3 - [ADCY5_HUMAN]	0.1356	3	1	16	31	1261	138.8	7.24	1.306		0.892
O75663	TIP41-like protein OS=Homo sapiens OX=9606 GN=TIPRL PE=1 SV=2 - [TIPRL_HUMAN]	0.2868	1	2	8	13	272	31.4	5.91	1.131	0.159068	0.93	0.188114
O15427	Monocarboxylate transporter 4 OS=Homo sapiens OX=9606 GN=SLC16A3 PE=1 SV=1 - [MOT4_HUMAN]	0.1054	11	3	5	15	465	49.4	7.96	1.2305	0.0987552	1.664	8.09286e-05
P28072	Proteasome subunit beta type-6 OS=Homo sapiens OX=9606 GN=PSMB6 PE=1 SV=4 - [PSB6_HUMAN]	0.2636	1	4	6	37	239	25.3	4.92	1.0075	0.366763	0.9785	0.973373
A0A024R6E7	Ankyrin repeat and SOCS box-containing 2, isoform CRA_c OS=Homo sapiens OX=9606 GN=ASB2 PE=4 SV=1 - [A0A024R6E7_HUMAN]	0.2157	8	1	8	13	635	70.2	7.08	1.004		1.278
A5D8V7	Coiled-coil domain-containing protein 151 OS=Homo sapiens OX=9606 GN=CCDC151 PE=1 SV=1 - [CC151_HUMAN]	0.4471	19	1	29	52	595	69.1	9.07	1.07		1.405
O94855	Protein transport protein Sec24D OS=Homo sapiens OX=9606 GN=SEC24D PE=1 SV=2 - [SC24D_HUMAN]	0.1473	8	5	17	44	1032	112.9	7.25	1.0275	0.933804	0.942	0.119693
A0A0S2Z472	Protein kinase cAMP-dependent regulatory type II alpha isoform 1 (Fragment) OS=Homo sapiens OX=9606 GN=PRKAR2A PE=2 SV=1 - [A0A0S2Z472_HUMAN]	0.301	10	7	10	13	382	43	5.08	1.006	0.697944	1.216	0.0145778
Q6Q759	Sperm-associated antigen 17 OS=Homo sapiens OX=9606 GN=SPAG17 PE=2 SV=1 - [SPG17_HUMAN]	0.1525	1	2	43	68	2223	251.6	6.24	1.291	0.513478	0.667	0.623187
A0A087X2D5	39S ribosomal protein L45, mitochondrial OS=Homo sapiens OX=9606 GN=MRPL45 PE=1 SV=1 - [A0A087X2D5_HUMAN]	0.2908	5	1	7	12	306	35.3	9.03	0.919	0.272473	1.344	0.311715
Q6UWE0	E3 ubiquitin-protein ligase LRSAM1 OS=Homo sapiens OX=9606 GN=LRSAM1 PE=1 SV=1 - [LRSM1_HUMAN]	0.343	1	1	22	41	723	83.5	5.94	0.556		0.884
P61586	Transforming protein RhoA OS=Homo sapiens OX=9606 GN=RHOA PE=1 SV=1 - [RHOA_HUMAN]	0.4819	15	2	9	44	193	21.8	6.1	0.9935	0.922252	0.8925	0.647097
Q14166	Tubulin--tyrosine ligase-like protein 12 OS=Homo sapiens OX=9606 GN=TTLL12 PE=1 SV=2 - [TTL12_HUMAN]	0.3028	2	11	17	50	644	74.4	5.53	0.9555	0.0535639	0.8325	0.000107428
B7Z6Z4	Myosin light polypeptide 6 OS=Homo sapiens OX=9606 GN=MYL6 PE=1 SV=1 - [B7Z6Z4_HUMAN]	0.4496	14	6	12	250	238	26.7	5.08	1.174	5.59962e-15	0.961	5.37561e-05
O94919	Endonuclease domain-containing 1 protein OS=Homo sapiens OX=9606 GN=ENDOD1 PE=1 SV=2 - [ENDD1_HUMAN]	0.16	1	1	5	8	500	55	5.71	0.1		0.361
K7ES31	Eukaryotic translation initiation factor 3 subunit K OS=Homo sapiens OX=9606 GN=EIF3K PE=1 SV=1 - [K7ES31_HUMAN]	0.4307	7	4	5	16	137	15.9	6.74	1.0265	0.601588	0.985	0.849981
Q9BTC0	Death-inducer obliterator 1 OS=Homo sapiens OX=9606 GN=DIDO1 PE=1 SV=5 - [DIDO1_HUMAN]	0.2406	1	1	55	84	2240	243.7	7.88	0.936		0.574
Q8N9M1	Uncharacterized protein C19orf47 OS=Homo sapiens OX=9606 GN=C19orf47 PE=1 SV=1 - [CS047_HUMAN]	0.2891	2	1	13	19	422	44.7	10.11	1.34		1.282
Q13228	Methanethiol oxidase OS=Homo sapiens OX=9606 GN=SELENBP1 PE=1 SV=2 - [SBP1_HUMAN]	0.1674	8	3	7	26	472	52.4	6.37	0.987	0.809026	0.788	0.100514
C9K0J5	Ras association (RalGDS/AF-6) and pleckstrin homology domains 1, isoform CRA_b OS=Homo sapiens OX=9606 GN=RAPH1 PE=1 SV=1 - [C9K0J5_HUMAN]	0.1767	3	2	24	54	1302	141.1	8.9	0.735	0.317296	0.747	0.0783463
Q15057	Arf-GAP with coiled-coil, ANK repeat and PH domain-containing protein 2 OS=Homo sapiens OX=9606 GN=ACAP2 PE=1 SV=3 - [ACAP2_HUMAN]	0.2031	4	2	17	38	778	88	6.8	0.8675	0.114661	0.9455	0.604835
P78318	Immunoglobulin-binding protein 1 OS=Homo sapiens OX=9606 GN=IGBP1 PE=1 SV=1 - [IGBP1_HUMAN]	0.2006	1	2	8	14	339	39.2	5.38	1.021	0.203077	0.703	0.438875
Q9HB90	Ras-related GTP-binding protein C OS=Homo sapiens OX=9606 GN=RRAGC PE=1 SV=1 - [RRAGC_HUMAN]	0.188	5	1	11	31	399	44.2	5.1	1.081	0.383587	0.805	0.325729
Q14764	Major vault protein OS=Homo sapiens OX=9606 GN=MVP PE=1 SV=4 - [MVP_HUMAN]	0.2497	14	6	22	47	893	99.3	5.48	1.1735	0.207065	1.104	0.141853
Q5SRE5	Nucleoporin NUP188 homolog OS=Homo sapiens OX=9606 GN=NUP188 PE=1 SV=1 - [NU188_HUMAN]	0.1521	7	2	21	25	1749	195.9	6.73	0.845	0.920918	0.781	0.112999
J3KN29	26S proteasome non-ATPase regulatory subunit 9 OS=Homo sapiens OX=9606 GN=PSMD9 PE=1 SV=1 - [J3KN29_HUMAN]	0.3829	6	4	10	21	222	24.5	6.73	1.0645	0.79988	1.007	0.224575
A6ZKI3	Retrotransposon Gag-like protein 8B OS=Homo sapiens OX=9606 GN=RTL8C PE=1 SV=1 - [RTL8C_HUMAN]	0.4425	3	1	5	38	113	13.2	5.07	1.109		0.861
E9PJH7	Mitochondrial glutamate carrier 1 (Fragment) OS=Homo sapiens OX=9606 GN=SLC25A22 PE=1 SV=5 - [E9PJH7_HUMAN]	0.3674	6	1	14	24	313	33.3	9.67	0.811		0.718
O15399	Glutamate receptor ionotropic, NMDA 2D OS=Homo sapiens OX=9606 GN=GRIN2D PE=1 SV=2 - [NMDE4_HUMAN]	0.1415	1	1	15	58	1336	143.7	8.35	1.213		0.704
Q6JQN1	Acyl-CoA dehydrogenase family member 10 OS=Homo sapiens OX=9606 GN=ACAD10 PE=1 SV=1 - [ACD10_HUMAN]	0.153	4	1	16	45	1059	118.8	8.06	0.775		0.834
A0A024R857	F-box and leucine-rich repeat protein 18, isoform CRA_b OS=Homo sapiens OX=9606 GN=FBXL18 PE=4 SV=1 - [A0A024R857_HUMAN]	0.2465	5	3	16	24	718	78.9	8.27	0.884	0.0622733	0.852	0.0207524
Q4VXZ8	Peroxisomal 2,4-dienoyl-CoA reductase OS=Homo sapiens OX=9606 GN=DECR2 PE=1 SV=1 - [Q4VXZ8_HUMAN]	0.3857	7	4	9	21	280	29.5	8.87	0.849	0.0279511	1.458	0.000285247
J3QLR8	28S ribosomal protein S23, mitochondrial OS=Homo sapiens OX=9606 GN=MRPS23 PE=1 SV=1 - [J3QLR8_HUMAN]	0.3882	2	1	6	13	152	17.5	9.63	0.823		1.148
Q8TC99	Fibronectin type III domain-containing protein 8 OS=Homo sapiens OX=9606 GN=FNDC8 PE=2 SV=2 - [FNDC8_HUMAN]	0.1235	1	1	4	12	324	35.9	5.08	0.526	0.000334704	1.286	0.0337326
P40261	Nicotinamide N-methyltransferase OS=Homo sapiens OX=9606 GN=NNMT PE=1 SV=1 - [NNMT_HUMAN]	0.3561	1	5	8	25	264	29.6	5.74	1.254	7.22754e-05	0.8015	0.00451833
Q6XQN6	Nicotinate phosphoribosyltransferase OS=Homo sapiens OX=9606 GN=NAPRT PE=1 SV=2 - [PNCB_HUMAN]	0.1599	2	1	8	12	538	57.5	5.68	0.836		0.887
O00743	Serine/threonine-protein phosphatase 6 catalytic subunit OS=Homo sapiens OX=9606 GN=PPP6C PE=1 SV=1 - [PPP6_HUMAN]	0.1705	3	2	5	6	305	35.1	5.69	1.088	0.203095	0.955	0.856876
P49916	DNA ligase 3 OS=Homo sapiens OX=9606 GN=LIG3 PE=1 SV=2 - [DNLI3_HUMAN]	0.2686	3	1	28	50	1009	112.8	9.01	1.168		0.996
P0C221	Coiled-coil domain-containing protein 175 OS=Homo sapiens OX=9606 GN=CCDC175 PE=4 SV=2 - [CC175_HUMAN]	0.1929	1	1	18	25	793	93.6	6.71	0.759		0.776
A0A3F2YNZ0	Protein transport protein sec16 OS=Homo sapiens OX=9606 GN=SEC16A PE=1 SV=1 - [A0A3F2YNZ0_HUMAN]	0.1179	7	1	22	42	2154	231	5.67	0.962		0.972
Q5JVF3	PCI domain-containing protein 2 OS=Homo sapiens OX=9606 GN=PCID2 PE=1 SV=2 - [PCID2_HUMAN]	0.4311	4	8	21	47	399	46	8.53	0.944	0.0329651	1.0085	0.921381
Q9NSE4	Isoleucine--tRNA ligase, mitochondrial OS=Homo sapiens OX=9606 GN=IARS2 PE=1 SV=2 - [SYIM_HUMAN]	0.2292	2	3	21	29	1012	113.7	7.2	0.9255	0.258393	1.3585	0.745518
P42684	Tyrosine-protein kinase ABL2 OS=Homo sapiens OX=9606 GN=ABL2 PE=1 SV=1 - [ABL2_HUMAN]	0.1379	1	1	19	34	1182	128.3	8.07	1.22		1.01
O94875	Sorbin and SH3 domain-containing protein 2 OS=Homo sapiens OX=9606 GN=SORBS2 PE=1 SV=3 - [SRBS2_HUMAN]	0.2382	11	3	25	38	1100	124	8.31	1.035	0.686266	1.067	0.658306
Q86TI2	Dipeptidyl peptidase 9 OS=Homo sapiens OX=9606 GN=DPP9 PE=1 SV=3 - [DPP9_HUMAN]	0.1877	5	4	15	21	863	98.2	6.46	1.0525	0.871909	1.106	0.568605
O94776	Metastasis-associated protein MTA2 OS=Homo sapiens OX=9606 GN=MTA2 PE=1 SV=1 - [MTA2_HUMAN]	0.4012	11	8	32	78	668	75	9.66	0.881	0.00158982	1.052	0.188656
P43034	Platelet-activating factor acetylhydrolase IB subunit alpha OS=Homo sapiens OX=9606 GN=PAFAH1B1 PE=1 SV=2 - [LIS1_HUMAN]	0.322	5	10	13	54	410	46.6	7.37	0.9325	0.0041184	0.851	0.00063848
M0QZR4	Rho guanine nucleotide exchange factor 1 OS=Homo sapiens OX=9606 GN=ARHGEF1 PE=1 SV=1 - [M0QZR4_HUMAN]	0.3605	9	10	36	80	968	108.3	6.15	1.164	0.101462	0.932	0.553595
O43819	Protein SCO2 homolog, mitochondrial OS=Homo sapiens OX=9606 GN=SCO2 PE=1 SV=3 - [SCO2_HUMAN]	0.2594	1	1	7	14	266	29.8	8.85	1.78		1.057
P55209	Nucleosome assembly protein 1-like 1 OS=Homo sapiens OX=9606 GN=NAP1L1 PE=1 SV=1 - [NP1L1_HUMAN]	0.3171	19	7	15	58	391	45.3	4.46	0.955	0.310595	0.9215	0.00195501
Q9H4L7	SWI/SNF-related matrix-associated actin-dependent regulator of chromatin subfamily A containing DEAD/H box 1 OS=Homo sapiens OX=9606 GN=SMARCAD1 PE=1 SV=2 - [SMRCD_HUMAN]	0.3168	1	2	28	48	1026	117.3	5.55	0.724	0.0522175	1.05	0.125819
F8VNX0	Histidine ammonia-lyase (Fragment) OS=Homo sapiens OX=9606 GN=HAL PE=1 SV=1 - [F8VNX0_HUMAN]	0.1994	5	1	8	28	336	37.1	7.97	1.06		1.123
Q8NDX5	Polyhomeotic-like protein 3 OS=Homo sapiens OX=9606 GN=PHC3 PE=1 SV=1 - [PHC3_HUMAN]	0.1302	3	1	14	44	983	106.1	6.62	1.297		0.521
P54920	Alpha-soluble NSF attachment protein OS=Homo sapiens OX=9606 GN=NAPA PE=1 SV=3 - [SNAA_HUMAN]	0.522	8	9	15	26	295	33.2	5.36	0.9335	0.308664	0.9115	0.845083
Q8IUR0	Trafficking protein particle complex subunit 5 OS=Homo sapiens OX=9606 GN=TRAPPC5 PE=1 SV=1 - [TPPC5_HUMAN]	0.266	1	1	7	12	188	20.8	9.66	0.915		0.862
Q9H4M9	EH domain-containing protein 1 OS=Homo sapiens OX=9606 GN=EHD1 PE=1 SV=2 - [EHD1_HUMAN]	0.4251	11	11	26	107	534	60.6	6.83	0.9785	0.808606	1.144	0.259526
P08579	U2 small nuclear ribonucleoprotein B'' OS=Homo sapiens OX=9606 GN=SNRPB2 PE=1 SV=1 - [RU2B_HUMAN]	0.2978	5	2	7	25	225	25.5	9.72	0.826	0.286368	1.2625	0.0855335
J3QTA2	BAG family molecular chaperone regulator 1 OS=Homo sapiens OX=9606 GN=BAG1 PE=1 SV=1 - [J3QTA2_HUMAN]	0.3246	5	4	14	51	345	38.7	7.81	1.067	0.658601	1.041	0.723155
Q8TBX8	Phosphatidylinositol 5-phosphate 4-kinase type-2 gamma OS=Homo sapiens OX=9606 GN=PIP4K2C PE=1 SV=3 - [PI42C_HUMAN]	0.2233	4	1	9	15	421	47.3	6.84	0.98		1.498
Q9UHB9	Signal recognition particle subunit SRP68 OS=Homo sapiens OX=9606 GN=SRP68 PE=1 SV=2 - [SRP68_HUMAN]	0.3493	7	10	24	43	627	70.7	8.56	1.1445	0.321357	1.0905	0.00190874
A0A0B4J1W3	N-alpha-acetyltransferase 15, NatA auxiliary subunit OS=Homo sapiens OX=9606 GN=NAA15 PE=1 SV=1 - [A0A0B4J1W3_HUMAN]	0.4555	6	21	53	151	865	101.1	7.42	1.1075	2.04567e-06	1.1445	2.17679e-05
P16989	Y-box-binding protein 3 OS=Homo sapiens OX=9606 GN=YBX3 PE=1 SV=4 - [YBOX3_HUMAN]	0.3575	9	4	12	47	372	40.1	9.77	1.0035	0.684688	1.3155	0.0479185
A0MZ66	Shootin-1 OS=Homo sapiens OX=9606 GN=SHTN1 PE=1 SV=4 - [SHOT1_HUMAN]	0.2552	1	1	20	41	631	71.6	5.33	0.993		0.767
P61006	Ras-related protein Rab-8A OS=Homo sapiens OX=9606 GN=RAB8A PE=1 SV=1 - [RAB8A_HUMAN]	0.4348	67	1	9	47	207	23.7	9.07	1.084		0.747
Q5SZL2	Centrosomal protein of 85 kDa-like OS=Homo sapiens OX=9606 GN=CEP85L PE=1 SV=1 - [CE85L_HUMAN]	0.1689	7	1	15	49	805	91.8	6.33	1.101	0.177537	1.027	0.985915
Q1JUQ5	Peptidylprolyl isomerase OS=Homo sapiens OX=9606 GN=FKBP1A PE=1 SV=1 - [Q1JUQ5_HUMAN]	0.4348	4	1	3	3	92	10.1	5.9	1.061		0.671
P38606	V-type proton ATPase catalytic subunit A OS=Homo sapiens OX=9606 GN=ATP6V1A PE=1 SV=2 - [VATA_HUMAN]	0.3679	4	13	21	55	617	68.3	5.52	1.0795	0.183965	0.9005	0.00550888
Q9NTI5	Sister chromatid cohesion protein PDS5 homolog B OS=Homo sapiens OX=9606 GN=PDS5B PE=1 SV=1 - [PDS5B_HUMAN]	0.188	2	1	29	58	1447	164.6	8.47	1.038		0.916
A0A0C4DGQ5	Calpain small subunit 1 OS=Homo sapiens OX=9606 GN=CAPNS1 PE=1 SV=1 - [A0A0C4DGQ5_HUMAN]	0.1522	11	3	4	22	322	33.8	6.23	1.1305	0.0962307	0.921	0.0556024
Q9H9A6	Leucine-rich repeat-containing protein 40 OS=Homo sapiens OX=9606 GN=LRRC40 PE=1 SV=1 - [LRC40_HUMAN]	0.3239	1	9	19	59	602	68.2	6.43	1.0085	0.476798	0.934	0.0351532
P55327	Tumor protein D52 OS=Homo sapiens OX=9606 GN=TPD52 PE=1 SV=2 - [TPD52_HUMAN]	0.1384	3	1	3	8	224	24.3	4.83	0.744	0.123	0.798	0.17704
K7EMC0	Chromodomain-helicase-DNA-binding protein 5 (Fragment) OS=Homo sapiens OX=9606 GN=CHD5 PE=4 SV=1 - [K7EMC0_HUMAN]	0.5556	1	1	4	4	90	10.2	10.59	1.139		1.587
P49321	Nuclear autoantigenic sperm protein OS=Homo sapiens OX=9606 GN=NASP PE=1 SV=2 - [NASP_HUMAN]	0.2944	44	11	26	73	788	85.2	4.3	1.0415	0.343363	1.075	0.00243106
P0CG34	Thymosin beta-15A OS=Homo sapiens OX=9606 GN=TMSB15A PE=1 SV=1 - [TB15A_HUMAN]	0.2889	1	1	2	52	45	5.2	5.36	0.993		0.809
Q13011	Delta(3,5)-Delta(2,4)-dienoyl-CoA isomerase, mitochondrial OS=Homo sapiens OX=9606 GN=ECH1 PE=1 SV=2 - [ECH1_HUMAN]	0.5152	7	10	16	55	328	35.8	8	0.9655	0.456952	1.6735	4.03401e-12
Q9NRG1	Phosphoribosyltransferase domain-containing protein 1 OS=Homo sapiens OX=9606 GN=PRTFDC1 PE=1 SV=1 - [PRDC1_HUMAN]	0.1956	1	1	7	9	225	25.7	6.15	1.155		0.72
P50991	T-complex protein 1 subunit delta OS=Homo sapiens OX=9606 GN=CCT4 PE=1 SV=4 - [TCPD_HUMAN]	0.7143	5	22	39	241	539	57.9	7.83	1.1935	9.36614e-24	0.88	7.01653e-13
Q12830	Nucleosome-remodeling factor subunit BPTF OS=Homo sapiens OX=9606 GN=BPTF PE=1 SV=3 - [BPTF_HUMAN]	0.1638	8	1	53	82	3046	338.1	6.54	0.976		1.413
J3KQ32	Obg-like ATPase 1 OS=Homo sapiens OX=9606 GN=OLA1 PE=1 SV=1 - [J3KQ32_HUMAN]	0.4639	7	10	21	83	416	46.9	8.06	1.0055	0.454606	0.9655	0.113442
Q9NRW7	Vacuolar protein sorting-associated protein 45 OS=Homo sapiens OX=9606 GN=VPS45 PE=1 SV=1 - [VPS45_HUMAN]	0.2439	13	2	13	28	570	65	8.24	0.814	0.0323032	1.116	0.430491
Q7Z2Q7	Leucine-rich repeat-containing protein 70 OS=Homo sapiens OX=9606 GN=LRRC70 PE=2 SV=1 - [LRR70_HUMAN]	0.3521	1	1	19	63	622	70.3	8.76	0.909		1.412
Q8N6M0	Deubiquitinase OTUD6B OS=Homo sapiens OX=9606 GN=OTUD6B PE=1 SV=1 - [OTU6B_HUMAN]	0.3276	3	3	11	18	293	33.8	6.05	0.93	0.282938	1.1075	0.0394683
A0AUZ9	KAT8 regulatory NSL complex subunit 1-like protein OS=Homo sapiens OX=9606 GN=KANSL1L PE=1 SV=2 - [KAL1L_HUMAN]	0.1277	2	1	17	37	987	112.2	8.44	0.826		0.69
Q9UIG0	Tyrosine-protein kinase BAZ1B OS=Homo sapiens OX=9606 GN=BAZ1B PE=1 SV=2 - [BAZ1B_HUMAN]	0.2306	1	1	40	73	1483	170.8	8.48	1.066	0.451665	1.782	0.140728
A0A0G2JK23	Large proline-rich protein BAG6 OS=Homo sapiens OX=9606 GN=BAG6 PE=1 SV=1 - [A0A0G2JK23_HUMAN]	0.1184	8	2	17	42	1132	119.3	5.6	0.901	0.0778687	1.033	0.90251
F5GXJ9	CD166 antigen OS=Homo sapiens OX=9606 GN=ALCAM PE=1 SV=1 - [F5GXJ9_HUMAN]	0.2932	4	1	13	26	532	59.5	6.1	0.817	0.0538116	1.689	0.096139
Q00610	Clathrin heavy chain 1 OS=Homo sapiens OX=9606 GN=CLTC PE=1 SV=5 - [CLH1_HUMAN]	0.274	7	11	45	90	1675	191.5	5.69	0.8295	0.00146589	0.83	0.00240555
P31946	14-3-3 protein beta/alpha OS=Homo sapiens OX=9606 GN=YWHAB PE=1 SV=3 - [1433B_HUMAN]	0.6585	7	5	20	288	246	28.1	4.83	1.0075	0.0403554	0.951	0.0862436
Q8NET6	Carbohydrate sulfotransferase 13 OS=Homo sapiens OX=9606 GN=CHST13 PE=1 SV=1 - [CHSTD_HUMAN]	0.4282	2	1	17	20	341	38.9	10.55	0.775		0.676
Q9Y295	Developmentally-regulated GTP-binding protein 1 OS=Homo sapiens OX=9606 GN=DRG1 PE=1 SV=1 - [DRG1_HUMAN]	0.2943	3	4	11	28	367	40.5	8.9	1.0245	0.67863	0.9335	0.363188
J3KMX1	Nuclear pore complex protein Nup88 (Fragment) OS=Homo sapiens OX=9606 GN=NUP88 PE=1 SV=1 - [J3KMX1_HUMAN]	0.1968	4	2	16	32	696	78.8	5.81	1.129	0.524309	0.853	0.505411
P41214	Eukaryotic translation initiation factor 2D OS=Homo sapiens OX=9606 GN=EIF2D PE=1 SV=3 - [EIF2D_HUMAN]	0.2106	3	4	15	28	584	64.7	7.65	1.0425	0.558141	1.105	0.05754
Q9BRJ7	Tudor-interacting repair regulator protein OS=Homo sapiens OX=9606 GN=NUDT16L1 PE=1 SV=1 - [TIRR_HUMAN]	0.3981	6	3	8	15	211	23.3	8.91	0.8515	0.271007	1.201	0.0933099
Q3ZCM7	Tubulin beta-8 chain OS=Homo sapiens OX=9606 GN=TUBB8 PE=1 SV=2 - [TBB8_HUMAN]	0.3378	7	1	13	510	444	49.7	4.89	0.691		0.718
Q9BRP8	Partner of Y14 and mago OS=Homo sapiens OX=9606 GN=PYM1 PE=1 SV=1 - [PYM1_HUMAN]	0.4608	1	4	7	16	204	22.6	9.45	1.0655	0.321994	1.305	0.00050297
P42126	Enoyl-CoA delta isomerase 1, mitochondrial OS=Homo sapiens OX=9606 GN=ECI1 PE=1 SV=1 - [ECI1_HUMAN]	0.202	3	2	6	14	302	32.8	8.54	0.809	0.194032	1.1095	0.155435
A0A024R862	GTPase activating protein and VPS9 domains 1, isoform CRA_b OS=Homo sapiens OX=9606 GN=GAPVD1 PE=4 SV=1 - [A0A024R862_HUMAN]	0.2342	16	5	31	54	1460	162.8	5.2	1.029	0.769149	0.8245	0.00640116
Q8TBY9	Cilia- and flagella-associated protein 251 OS=Homo sapiens OX=9606 GN=WDR66 PE=1 SV=2 - [CF251_HUMAN]	0.1227	2	1	15	27	1149	129.9	5.08
Q06203	Amidophosphoribosyltransferase OS=Homo sapiens OX=9606 GN=PPAT PE=1 SV=1 - [PUR1_HUMAN]	0.1741	3	2	11	32	517	57.4	6.76	0.926	0.0925584	0.629	0.0163525
E9PBL8	Conserved oligomeric Golgi complex subunit 1 (Fragment) OS=Homo sapiens OX=9606 GN=COG1 PE=1 SV=2 - [E9PBL8_HUMAN]	0.2089	5	1	20	37	962	107.2	7.8	0.846		1.143
Q8NB90	ATPase family protein 2 homolog OS=Homo sapiens OX=9606 GN=SPATA5 PE=1 SV=3 - [AFG2H_HUMAN]	0.2172	1	4	20	53	893	97.8	5.66	0.9815	0.753143	0.915	0.182097
Q14232	Translation initiation factor eIF-2B subunit alpha OS=Homo sapiens OX=9606 GN=EIF2B1 PE=1 SV=1 - [EI2BA_HUMAN]	0.6066	3	4	17	40	305	33.7	7.33	1	0.447333	0.938	0.269784
P35908	Keratin, type II cytoskeletal 2 epidermal OS=Homo sapiens OX=9606 GN=KRT2 PE=1 SV=2 - [K22E_HUMAN]	0.4523	10	9	26	67	639	65.4	8	0.645	1.59068e-06	1.1595	0.0988937
Q92887	Canalicular multispecific organic anion transporter 1 OS=Homo sapiens OX=9606 GN=ABCC2 PE=1 SV=3 - [MRP2_HUMAN]	0.1618	2	1	22	38	1545	174.1	8.32	1.168		1.265
E9PNW4	Uncharacterized protein OS=Homo sapiens OX=9606 PE=1 SV=1 - [E9PNW4_HUMAN]	0.1852	3	1	2	6	108	12	5.74	1.063	0.973316	1.277	0.027608
Q99973	Telomerase protein component 1 OS=Homo sapiens OX=9606 GN=TEP1 PE=1 SV=2 - [TEP1_HUMAN]	0.1728	3	1	40	59	2627	290.3	7.97	1.001		1.146
O75223	Gamma-glutamylcyclotransferase OS=Homo sapiens OX=9606 GN=GGCT PE=1 SV=1 - [GGCT_HUMAN]	0.4628	5	4	8	21	188	21	5.14	1.0125	0.394228	0.9135	0.228793
V9GZ06	Tax1-binding protein 1 (Fragment) OS=Homo sapiens OX=9606 GN=TAX1BP1 PE=1 SV=1 - [V9GZ06_HUMAN]	0.0845	1	1	1	3	142	15.7	6.18	0.535	0.370366	1.55	0.0663631
Q9HCU4	Cadherin EGF LAG seven-pass G-type receptor 2 OS=Homo sapiens OX=9606 GN=CELSR2 PE=1 SV=1 - [CELR2_HUMAN]	0.1167	1	1	27	49	2923	317.3	5.31	1.059		1.269
Q6YHK3	CD109 antigen OS=Homo sapiens OX=9606 GN=CD109 PE=1 SV=2 - [CD109_HUMAN]	0.1225	1	2	20	30	1445	161.6	5.85	0.9035	0.321795	1.359	0.0807448
E7EM72	Diacylglycerol kinase OS=Homo sapiens OX=9606 GN=DGKI PE=1 SV=1 - [E7EM72_HUMAN]	0.1251	6	1	13	20	1047	115	7.84	2.611		1.02
Q9NPF4	Probable tRNA N6-adenosine threonylcarbamoyltransferase OS=Homo sapiens OX=9606 GN=OSGEP PE=1 SV=1 - [OSGEP_HUMAN]	0.2	1	1	5	6	335	36.4	6.35	1.112		0.817
Q6P996	Pyridoxal-dependent decarboxylase domain-containing protein 1 OS=Homo sapiens OX=9606 GN=PDXDC1 PE=1 SV=2 - [PDXD1_HUMAN]	0.198	3	1	16	36	788	86.7	5.38	1.21		1.081
Q9UBV8	Peflin OS=Homo sapiens OX=9606 GN=PEF1 PE=1 SV=1 - [PEF1_HUMAN]	0.243	1	2	5	9	284	30.4	6.54	0.787	0.00828768	1.1865	0.0679602
A6NK59	Ankyrin repeat and SOCS box protein 14 OS=Homo sapiens OX=9606 GN=ASB14 PE=2 SV=2 - [ASB14_HUMAN]	0.1755	2	1	10	17	587	65.3	6.71	1.005		0.571
Q9P021	Cysteine-rich PDZ-binding protein OS=Homo sapiens OX=9606 GN=CRIPT PE=1 SV=1 - [CRIPT_HUMAN]	0.4158	1	1	7	11	101	11.2	9.47	0.894		1.344
G5EA54	Mirror-image polydactyly 1, isoform CRA_b OS=Homo sapiens OX=9606 GN=MIPOL1 PE=1 SV=1 - [G5EA54_HUMAN]	0.1752	7	1	9	18	411	47.9	6.04	1.4		0.575
D9YZV5	Tropomyosin 1 (Alpha) isoform 4 OS=Homo sapiens OX=9606 GN=TPM1 PE=3 SV=1 - [D9YZV5_HUMAN]	0.6866	21	1	34	256	284	32.9	4.78	1.0995	0.411284	0.769	0.0314835
H7BYY1	Tropomyosin 1 (Alpha), isoform CRA_m OS=Homo sapiens OX=9606 GN=TPM1 PE=1 SV=1 - [H7BYY1_HUMAN]	0.625	20	2	25	220	248	28.7	4.82	1.0955	0.166633	1.0245	0.948303
E7EPD8	Tyrosyl-DNA phosphodiesterase 1 OS=Homo sapiens OX=9606 GN=TDP1 PE=1 SV=1 - [E7EPD8_HUMAN]	0.2071	11	2	11	16	589	66	7.64	0.862	0.218954	0.9685	0.930108
A0A0S2Z4B5	Serine/threonine-protein phosphatase (Fragment) OS=Homo sapiens OX=9606 GN=PPP3CA PE=2 SV=1 - [A0A0S2Z4B5_HUMAN]	0.2485	20	7	12	39	511	57.6	6.3	0.8545	1.35258e-05	0.9505	0.0384015
Q9H3H3	UPF0696 protein C11orf68 OS=Homo sapiens OX=9606 GN=C11orf68 PE=1 SV=3 - [CK068_HUMAN]	0.1712	1	2	4	13	292	31.4	6.32	1.0655	0.260223	0.948	0.59055
O14920	Inhibitor of nuclear factor kappa-B kinase subunit beta OS=Homo sapiens OX=9606 GN=IKBKB PE=1 SV=1 - [IKKB_HUMAN]	0.2354	9	1	16	22	756	86.5	5.78	1.135		1.14
Q9H3U1	Protein unc-45 homolog A OS=Homo sapiens OX=9606 GN=UNC45A PE=1 SV=1 - [UN45A_HUMAN]	0.3008	6	10	28	50	944	103	6.07	0.8155	0.000243533	0.944	0.0891049
Q6VY07	Phosphofurin acidic cluster sorting protein 1 OS=Homo sapiens OX=9606 GN=PACS1 PE=1 SV=2 - [PACS1_HUMAN]	0.1558	3	2	15	32	963	104.8	7.74	0.9545	0.735684	1.6385	0.474441
Q2TAL8	Glutamine-rich protein 1 OS=Homo sapiens OX=9606 GN=QRICH1 PE=1 SV=1 - [QRIC1_HUMAN]	0.0825	3	1	10	44	776	86.4	5.87	0.796		1.259
Q14315	Filamin-C OS=Homo sapiens OX=9606 GN=FLNC PE=1 SV=3 - [FLNC_HUMAN]	0.2371	2	1	67	379	2725	290.8	5.97	1.212		1.115
P20962	Parathymosin OS=Homo sapiens OX=9606 GN=PTMS PE=1 SV=2 - [PTMS_HUMAN]	0.3824	5	4	6	49	102	11.5	4.16	1.12	0.000950183	0.6975	8.27802e-08
Q12792	Twinfilin-1 OS=Homo sapiens OX=9606 GN=TWF1 PE=1 SV=3 - [TWF1_HUMAN]	0.4029	2	4	15	36	350	40.3	6.96	0.9875	0.610253	0.967	0.679727
C9IZG4	Protein CutA OS=Homo sapiens OX=9606 GN=CUTA PE=1 SV=1 - [C9IZG4_HUMAN]	0.2963	2	1	3	7	135	14.4	5.45	1.194		0.648
O95747	Serine/threonine-protein kinase OSR1 OS=Homo sapiens OX=9606 GN=OXSR1 PE=1 SV=1 - [OXSR1_HUMAN]	0.3776	8	8	19	66	527	58	6.43	1.216	2.01458e-05	0.9295	0.0326296
Q9BZI7	Regulator of nonsense transcripts 3B OS=Homo sapiens OX=9606 GN=UPF3B PE=1 SV=1 - [REN3B_HUMAN]	0.176	4	2	10	17	483	57.7	9.48	0.861	0.664104	1.272	0.478767
Q8N806	Putative E3 ubiquitin-protein ligase UBR7 OS=Homo sapiens OX=9606 GN=UBR7 PE=1 SV=2 - [UBR7_HUMAN]	0.2353	5	1	8	23	425	48	4.81	0.918		0.614
P62937	Peptidyl-prolyl cis-trans isomerase A OS=Homo sapiens OX=9606 GN=PPIA PE=1 SV=2 - [PPIA_HUMAN]	0.9152	15	11	19	1025	165	18	7.81	1.0835	1.19702e-28	0.747	1.23437e-44
Q01650	Large neutral amino acids transporter small subunit 1 OS=Homo sapiens OX=9606 GN=SLC7A5 PE=1 SV=2 - [LAT1_HUMAN]	0.2426	3	2	7	11	507	55	7.72	0.884	0.800814	1.427	0.059447
Q6P1N0	Coiled-coil and C2 domain-containing protein 1A OS=Homo sapiens OX=9606 GN=CC2D1A PE=1 SV=1 - [C2D1A_HUMAN]	0.3407	3	2	32	40	951	104	8.09	0.9675	0.697577	0.821	0.321507
Q14439	G-protein coupled receptor 176 OS=Homo sapiens OX=9606 GN=GPR176 PE=2 SV=1 - [GP176_HUMAN]	0.099	1	1	8	30	515	57	8.51	1.175		0.945
P07737	Profilin-1 OS=Homo sapiens OX=9606 GN=PFN1 PE=1 SV=2 - [PROF1_HUMAN]	0.7	3	9	10	360	140	15	8.27	1.0345	0.00173721	0.696	4.9182e-39
A0A0A0MRW7	Aprataxin OS=Homo sapiens OX=9606 GN=APTX PE=1 SV=1 - [A0A0A0MRW7_HUMAN]	0.1161	1	1	2	2	336	38.4	9.19
P36873	Serine/threonine-protein phosphatase PP1-gamma catalytic subunit OS=Homo sapiens OX=9606 GN=PPP1CC PE=1 SV=1 - [PP1G_HUMAN]	0.4923	12	1	14	63	323	37	6.54	1.02		1.027
Q9P206	Uncharacterized protein KIAA1522 OS=Homo sapiens OX=9606 GN=KIAA1522 PE=1 SV=2 - [K1522_HUMAN]	0.171	1	3	18	27	1035	107	9.73	1.0445	0.663811	1.3785	0.00980694
P27707	Deoxycytidine kinase OS=Homo sapiens OX=9606 GN=DCK PE=1 SV=1 - [DCK_HUMAN]	0.1538	3	1	6	17	260	30.5	5.21	1.027		0.318
F8W1A4	Adenylate kinase 2, mitochondrial OS=Homo sapiens OX=9606 GN=AK2 PE=1 SV=1 - [F8W1A4_HUMAN]	0.556	7	8	12	79	232	25.6	7.83	1.0645	0.0136166	1.0785	0.00267312
P50238	Cysteine-rich protein 1 OS=Homo sapiens OX=9606 GN=CRIP1 PE=1 SV=3 - [CRIP1_HUMAN]	0.3896	3	3	4	16	77	8.5	8.75	1.126	0.662629	0.979	0.824158
Q5T4S7	E3 ubiquitin-protein ligase UBR4 OS=Homo sapiens OX=9606 GN=UBR4 PE=1 SV=1 - [UBR4_HUMAN]	0.2161	8	3	99	217	5183	573.5	6.04	0.9245	0.281593	0.743	0.228544
Q9UP83	Conserved oligomeric Golgi complex subunit 5 OS=Homo sapiens OX=9606 GN=COG5 PE=1 SV=3 - [COG5_HUMAN]	0.2408	2	1	21	46	839	92.7	6.6	0.942		0.94
Q15008	26S proteasome non-ATPase regulatory subunit 6 OS=Homo sapiens OX=9606 GN=PSMD6 PE=1 SV=1 - [PSMD6_HUMAN]	0.3933	5	8	15	43	389	45.5	5.62	1.0885	0.312152	0.921	0.284684
Q15185	Prostaglandin E synthase 3 OS=Homo sapiens OX=9606 GN=PTGES3 PE=1 SV=1 - [TEBP_HUMAN]	0.7938	4	7	10	83	160	18.7	4.54	1.098	0.000202878	1.189	9.07447e-17
H0Y3M3	Echinoderm microtubule-associated protein-like 3 (Fragment) OS=Homo sapiens OX=9606 GN=EML3 PE=1 SV=2 - [H0Y3M3_HUMAN]	0.135	9	2	13	34	911	97.5	9.03	1.135	0.193257	0.931	0.762516
P78527	DNA-dependent protein kinase catalytic subunit OS=Homo sapiens OX=9606 GN=PRKDC PE=1 SV=3 - [PRKDC_HUMAN]	0.2095	2	12	88	163	4128	468.8	7.12	0.984	0.187421	1.0235	0.380307
P38646	Stress-70 protein, mitochondrial OS=Homo sapiens OX=9606 GN=HSPA9 PE=1 SV=2 - [GRP75_HUMAN]	0.3697	11	9	26	77	679	73.6	6.16	0.865	3.8205e-05	1.2955	5.91435e-09
Q6GMV2	SET and MYND domain-containing protein 5 OS=Homo sapiens OX=9606 GN=SMYD5 PE=1 SV=2 - [SMYD5_HUMAN]	0.2201	5	1	7	11	418	47.3	5.05	0.9		0.871
P05186	Alkaline phosphatase, tissue-nonspecific isozyme OS=Homo sapiens OX=9606 GN=ALPL PE=1 SV=4 - [PPBT_HUMAN]	0.2996	5	5	13	26	524	57.3	6.67	0.8215	0.149115	0.5425	0.011469
P23368	NAD-dependent malic enzyme, mitochondrial OS=Homo sapiens OX=9606 GN=ME2 PE=1 SV=1 - [MAOM_HUMAN]	0.2705	13	3	15	28	584	65.4	7.61	1.021	0.958277	1.416	0.0402471
E7EUU4	Eukaryotic translation initiation factor 4 gamma 1 OS=Homo sapiens OX=9606 GN=EIF4G1 PE=1 SV=1 - [E7EUU4_HUMAN]	0.3686	20	27	65	306	1560	171.5	5.31	1.008	0.146073	1.0195	0.224448
K7ENK9	Vesicle-associated membrane protein 2 OS=Homo sapiens OX=9606 GN=VAMP2 PE=4 SV=1 - [K7ENK9_HUMAN]	0.8676	7	1	5	9	68	7.8	8.79	0.825		1.102
Q9NX36	DnaJ homolog subfamily C member 28 OS=Homo sapiens OX=9606 GN=DNAJC28 PE=1 SV=2 - [DJC28_HUMAN]	0.3067	1	1	14	19	388	45.8	9.55	1.21		1.07
A4D2P6	Delphilin OS=Homo sapiens OX=9606 GN=GRID2IP PE=3 SV=2 - [GRD2I_HUMAN]	0.1982	3	1	27	55	1211	132.2	7.4	1.158		1.32
Q9UK59	Lariat debranching enzyme OS=Homo sapiens OX=9606 GN=DBR1 PE=1 SV=2 - [DBR1_HUMAN]	0.2371	3	3	12	31	544	61.5	5.47	0.934	0.0324293	1.2585	0.0019693
A0A024R2J0	Upstream binding protein 1 (LBP-1a), isoform CRA_b OS=Homo sapiens OX=9606 GN=UBP1 PE=4 SV=1 - [A0A024R2J0_HUMAN]	0.0933	3	1	4	5	504	56.4	6.29	0.839		1.117
A0A024QZP7	Cell division cycle 2, G1 to S and G2 to M, isoform CRA_a OS=Homo sapiens OX=9606 GN=CDK1 PE=1 SV=1 - [A0A024QZP7_HUMAN]	0.6465	136	8	16	59	297	34.1	8.4	0.9905	0.705646	1.1255	0.00241203
P61457	Pterin-4-alpha-carbinolamine dehydratase OS=Homo sapiens OX=9606 GN=PCBD1 PE=1 SV=2 - [PHS_HUMAN]	0.6827	4	3	10	20	104	12	6.8	0.995	0.616759	1.257	0.463912
O75116	Rho-associated protein kinase 2 OS=Homo sapiens OX=9606 GN=ROCK2 PE=1 SV=4 - [ROCK2_HUMAN]	0.3228	11	7	58	136	1388	160.8	6.02	0.8055	0.00268815	0.823	0.00149371
P33176	Kinesin-1 heavy chain OS=Homo sapiens OX=9606 GN=KIF5B PE=1 SV=1 - [KINH_HUMAN]	0.5047	27	1	50	172	963	109.6	6.51	1.127	0.107736	0.777	0.146442
Q2M2I5	Keratin, type I cytoskeletal 24 OS=Homo sapiens OX=9606 GN=KRT24 PE=1 SV=1 - [K1C24_HUMAN]	0.2895	1	1	15	65	525	55.1	4.96	1.073		0.973
H0Y2Y8	Zyxin (Fragment) OS=Homo sapiens OX=9606 GN=ZYX PE=1 SV=1 - [H0Y2Y8_HUMAN]	0.3296	11	10	16	61	540	57.6	6.87	1.205	6.37031e-05	0.959	0.383002
O60884	DnaJ homolog subfamily A member 2 OS=Homo sapiens OX=9606 GN=DNAJA2 PE=1 SV=1 - [DNJA2_HUMAN]	0.5583	1	1	20	55	412	45.7	6.48	1.161		1.082
A7KAX9	Rho GTPase-activating protein 32 OS=Homo sapiens OX=9606 GN=ARHGAP32 PE=1 SV=1 - [RHG32_HUMAN]	0.1255	6	1	23	40	2087	230.4	6.74	0.709		0.665
A6NKB8	Aminopeptidase B OS=Homo sapiens OX=9606 GN=RNPEP PE=1 SV=1 - [A6NKB8_HUMAN]	0.2635	6	6	16	32	611	68.1	6.01	1.0085	0.763816	0.7835	5.26128e-05
Q6ZUT9	DENN domain-containing protein 5B OS=Homo sapiens OX=9606 GN=DENND5B PE=1 SV=2 - [DEN5B_HUMAN]	0.1994	3	1	27	45	1274	144.9	6.73	0.993		0.925
Q9H714	Protein associated with UVRAG as autophagy enhancer OS=Homo sapiens OX=9606 GN=RUBCNL PE=1 SV=3 - [PACER_HUMAN]	0.0876	4	1	7	13	662	73.4	6.04	1.028		1.5
P08240	Signal recognition particle receptor subunit alpha OS=Homo sapiens OX=9606 GN=SRPRA PE=1 SV=2 - [SRPRA_HUMAN]	0.1928	3	1	12	30	638	69.8	8.95	1.172	0.312483	0.883	0.55086
Q6K0P9	Pyrin and HIN domain-containing protein 1 OS=Homo sapiens OX=9606 GN=PYHIN1 PE=1 SV=1 - [IFIX_HUMAN]	0.3191	3	1	16	42	492	55	9.8	0.982		1.318
P80217	Interferon-induced 35 kDa protein OS=Homo sapiens OX=9606 GN=IFI35 PE=1 SV=5 - [IN35_HUMAN]	0.2692	1	1	9	12	286	31.5	6.09	1.087		0.983
Q149N8	E3 ubiquitin-protein ligase SHPRH OS=Homo sapiens OX=9606 GN=SHPRH PE=1 SV=2 - [SHPRH_HUMAN]	0.1955	3	1	39	77	1683	193	7.47	0.852	0.287225	0.843	0.614402
Q96N23	Cilia- and flagella-associated protein 54 OS=Homo sapiens OX=9606 GN=CFAP54 PE=2 SV=3 - [CFA54_HUMAN]	0.2458	1	1	76	112	3096	351.7	8.1	0.856		1.076
O15397	Importin-8 OS=Homo sapiens OX=9606 GN=IPO8 PE=1 SV=2 - [IPO8_HUMAN]	0.2218	6	4	21	48	1037	119.9	5.16	1.1455	0.583759	0.94	0.382231
Q9HAU5	Regulator of nonsense transcripts 2 OS=Homo sapiens OX=9606 GN=UPF2 PE=1 SV=1 - [RENT2_HUMAN]	0.2445	3	4	37	90	1272	147.7	5.69	1.063	0.869213	1.2365	0.0944513
Q13144	Translation initiation factor eIF-2B subunit epsilon OS=Homo sapiens OX=9606 GN=EIF2B5 PE=1 SV=3 - [EI2BE_HUMAN]	0.0985	4	2	9	17	721	80.3	5.08	0.8615	0.511446	0.894
K7EP32	UBX domain-containing protein 6 (Fragment) OS=Homo sapiens OX=9606 GN=UBXN6 PE=1 SV=1 - [K7EP32_HUMAN]	0.1725	3	1	9	16	371	42	6.16	0.961		1.266
A0A087X294	Non-specific serine/threonine protein kinase OS=Homo sapiens OX=9606 GN=PAK3 PE=1 SV=1 - [A0A087X294_HUMAN]	0.2615	11	1	11	19	543	60.6	5.44	1.193		0.902
Q92626	Peroxidasin homolog OS=Homo sapiens OX=9606 GN=PXDN PE=1 SV=2 - [PXDN_HUMAN]	0.2394	2	3	27	41	1479	165.2	7.17	0.91	0.295054	1.085	0.722816
O95989	Diphosphoinositol polyphosphate phosphohydrolase 1 OS=Homo sapiens OX=9606 GN=NUDT3 PE=1 SV=1 - [NUDT3_HUMAN]	0.2267	6	1	6	20	172	19.5	6.34	0.987		1.259
Q5TCX8	Mitogen-activated protein kinase kinase kinase 21 OS=Homo sapiens OX=9606 GN=MAP3K21 PE=1 SV=3 - [M3K21_HUMAN]	0.2075	1	1	18	37	1036	113.9	8.73	1.09		0.816
O15357	Phosphatidylinositol 3,4,5-trisphosphate 5-phosphatase 2 OS=Homo sapiens OX=9606 GN=INPPL1 PE=1 SV=2 - [SHIP2_HUMAN]	0.3418	5	15	39	109	1258	138.5	6.54	1.0635	0.000643678	0.872	0.00250899
O00479	High mobility group nucleosome-binding domain-containing protein 4 OS=Homo sapiens OX=9606 GN=HMGN4 PE=1 SV=3 - [HMGN4_HUMAN]	0.4556	1	3	7	66	90	9.5	10.48	1.041	0.239244	1.214	7.245e-05
P04080	Cystatin-B OS=Homo sapiens OX=9606 GN=CSTB PE=1 SV=2 - [CYTB_HUMAN]	0.398	2	2	4	20	98	11.1	7.56	1.0535	0.288228	0.9685	0.941233
P35269	General transcription factor IIF subunit 1 OS=Homo sapiens OX=9606 GN=GTF2F1 PE=1 SV=2 - [T2FA_HUMAN]	0.4197	7	5	20	37	517	58.2	7.49	1.048	0.383231	1.2805	0.00538049
Q86W42	THO complex subunit 6 homolog OS=Homo sapiens OX=9606 GN=THOC6 PE=1 SV=1 - [THOC6_HUMAN]	0.4897	1	6	15	27	341	37.5	7.43	0.8655	0.563134	1.3955	0.183119
Q08AM6	Protein VAC14 homolog OS=Homo sapiens OX=9606 GN=VAC14 PE=1 SV=1 - [VAC14_HUMAN]	0.188	3	1	13	25	782	87.9	6.13	1.203		0.931
Q86V25	Tubulinyl-Tyr carboxypeptidase 2 OS=Homo sapiens OX=9606 GN=VASH2 PE=1 SV=2 - [VASH2_HUMAN]	0.1775	3	1	7	16	355	40.4	10.01	0.717		0.925
P46783	40S ribosomal protein S10 OS=Homo sapiens OX=9606 GN=RPS10 PE=1 SV=1 - [RS10_HUMAN]	0.5636	10	9	14	58	165	18.9	10.15	1.095	0.00940463	1.014	0.611819
P26232	Catenin alpha-2 OS=Homo sapiens OX=9606 GN=CTNNA2 PE=1 SV=5 - [CTNA2_HUMAN]	0.2361	4	1	23	50	953	105.2	5.71	0.855		1.037
Q9P265	Disco-interacting protein 2 homolog B OS=Homo sapiens OX=9606 GN=DIP2B PE=1 SV=3 - [DIP2B_HUMAN]	0.1593	7	6	26	64	1576	171.4	8.09	1.015	0.734263	1.156	0.0952254
Q8IV08	Phospholipase D3 OS=Homo sapiens OX=9606 GN=PLD3 PE=1 SV=1 - [PLD3_HUMAN]	0.249	5	5	11	50	490	54.7	6.47	1.6745	1.28034e-18	1.6195	1.39036e-12
B7ZLQ5	Probable global transcription activator SNF2L1 OS=Homo sapiens OX=9606 GN=SMARCA1 PE=1 SV=1 - [B7ZLQ5_HUMAN]	0.2664	6	1	31	84	1070	124.2	8.4	1.106		1.105
Q07065	Cytoskeleton-associated protein 4 OS=Homo sapiens OX=9606 GN=CKAP4 PE=1 SV=2 - [CKAP4_HUMAN]	0.2591	4	1	15	29	602	66	5.92	0.902		1.205
Q04917	14-3-3 protein eta OS=Homo sapiens OX=9606 GN=YWHAH PE=1 SV=4 - [1433F_HUMAN]	0.6098	6	8	17	188	246	28.2	4.84	1.044	0.92883	0.966	0.232771
A0A0D9SFE4	Dynamin-1 OS=Homo sapiens OX=9606 GN=DNM1 PE=1 SV=1 - [A0A0D9SFE4_HUMAN]	0.3299	12	3	36	80	864	97.2	7.74	0.8485	0.02665	0.681	0.0695755
Q9Y696	Chloride intracellular channel protein 4 OS=Homo sapiens OX=9606 GN=CLIC4 PE=1 SV=4 - [CLIC4_HUMAN]	0.5138	4	6	11	36	253	28.8	5.59	1.121	0.0728858	0.887	0.00545424
A0A087WZF1	Lipoma-preferred partner OS=Homo sapiens OX=9606 GN=LPP PE=1 SV=1 - [A0A087WZF1_HUMAN]	0.1525	5	1	8	53	590	63.3	7.23	1.093		0.796
Q9BRP7	Ferredoxin-fold anticodon-binding domain-containing protein 1 OS=Homo sapiens OX=9606 GN=FDXACB1 PE=1 SV=3 - [FDXA1_HUMAN]	0.0994	2	1	8	62	624	70.4	6.76	0.953		1.274
Q15758	Neutral amino acid transporter B(0) OS=Homo sapiens OX=9606 GN=SLC1A5 PE=1 SV=2 - [AAAT_HUMAN]	0.1275	3	1	5	8	541	56.6	5.48	1.421		1.624
Q9UJ70	N-acetyl-D-glucosamine kinase OS=Homo sapiens OX=9606 GN=NAGK PE=1 SV=4 - [NAGK_HUMAN]	0.3198	8	4	10	16	344	37.4	6.24	1.197	0.0650654	0.8735	0.0347643
Q16658	Fascin OS=Homo sapiens OX=9606 GN=FSCN1 PE=1 SV=3 - [FSCN1_HUMAN]	0.7181	6	24	37	370	493	54.5	7.24	0.9065	2.29502e-17	1.0065	0.609988
P46940	Ras GTPase-activating-like protein IQGAP1 OS=Homo sapiens OX=9606 GN=IQGAP1 PE=1 SV=1 - [IQGA1_HUMAN]	0.6119	17	71	109	931	1657	189.1	6.48	1.13	3.27705e-44	1.112	1.51169e-31
Q6IBS0	Twinfilin-2 OS=Homo sapiens OX=9606 GN=TWF2 PE=1 SV=2 - [TWF2_HUMAN]	0.2407	3	3	9	23	349	39.5	6.84	0.978	0.652683	0.807	0.192589
Q96NB3	Zinc finger protein 830 OS=Homo sapiens OX=9606 GN=ZNF830 PE=1 SV=2 - [ZN830_HUMAN]	0.1962	8	1	8	14	372	42	5.31	1.134		1.07
Q8TEX9	Importin-4 OS=Homo sapiens OX=9606 GN=IPO4 PE=1 SV=2 - [IPO4_HUMAN]	0.2091	18	8	21	42	1081	118.6	4.96	0.869	4.58275e-05	0.824	0.010761
Q9Y294	Histone chaperone ASF1A OS=Homo sapiens OX=9606 GN=ASF1A PE=1 SV=1 - [ASF1A_HUMAN]	0.0931	1	1	2	2	204	23	4.41	1.432		1.095
H7BZJ3	Protein disulfide-isomerase A3 (Fragment) OS=Homo sapiens OX=9606 GN=PDIA3 PE=1 SV=1 - [H7BZJ3_HUMAN]	0.5447	1	1	7	147	123	13.5	7.3	0.9215	0.0172554	1.02	0.827743
Q5VZJ2	UDP-N-acetylglucosamine/UDP-glucose/GDP-mannose transporter OS=Homo sapiens OX=9606 GN=SLC35D2 PE=1 SV=1 - [Q5VZJ2_HUMAN]	0.2822	3	1	5	8	163	17.4	9.74	0.937		1.065
Q96S59	Ran-binding protein 9 OS=Homo sapiens OX=9606 GN=RANBP9 PE=1 SV=1 - [RANB9_HUMAN]	0.1632	1	1	11	18	729	77.8	6.79	0.901		1.12
Q7Z6L0	Proline-rich transmembrane protein 2 OS=Homo sapiens OX=9606 GN=PRRT2 PE=1 SV=1 - [PRRT2_HUMAN]	0.2	1	1	7	9	340	34.9	4.7
Q9NVX0	HAUS augmin-like complex subunit 2 OS=Homo sapiens OX=9606 GN=HAUS2 PE=1 SV=1 - [HAUS2_HUMAN]	0.1872	2	1	4	25	235	26.9	7.88	1.127		0.976
Q9UBK8	Methionine synthase reductase OS=Homo sapiens OX=9606 GN=MTRR PE=1 SV=4 - [MTRR_HUMAN]	0.2966	10	5	19	29	698	77.6	6.49	0.784	0.0319451	0.8565	0.0786586
Q5SW96	Low density lipoprotein receptor adapter protein 1 OS=Homo sapiens OX=9606 GN=LDLRAP1 PE=1 SV=3 - [ARH_HUMAN]	0.2597	3	1	8	11	308	33.9	6.7	0.984		1.127
Q14677	Clathrin interactor 1 OS=Homo sapiens OX=9606 GN=CLINT1 PE=1 SV=1 - [EPN4_HUMAN]	0.104	2	1	8	15	625	68.2	6.42	1.021		1.253
A0A0D9SG71	Ubiquitin-conjugating enzyme E2 A OS=Homo sapiens OX=9606 GN=UBE2A PE=1 SV=1 - [A0A0D9SG71_HUMAN]	0.2269	7	2	2	6	119	13.6	4.75	0.944	0.499774	1.304	0.0244227
Q8N122	Regulatory-associated protein of mTOR OS=Homo sapiens OX=9606 GN=RPTOR PE=1 SV=1 - [RPTOR_HUMAN]	0.1154	1	1	15	42	1335	148.9	6.89	1.278		1.379
P31153	S-adenosylmethionine synthase isoform type-2 OS=Homo sapiens OX=9606 GN=MAT2A PE=1 SV=1 - [METK2_HUMAN]	0.2962	5	6	12	46	395	43.6	6.48	1.0795	0.0398828	0.846	2.76286e-06
O75694	Nuclear pore complex protein Nup155 OS=Homo sapiens OX=9606 GN=NUP155 PE=1 SV=1 - [NU155_HUMAN]	0.1718	4	2	23	35	1391	155.1	6.16	0.979	0.807748	1.3775	0.166822
P49721	Proteasome subunit beta type-2 OS=Homo sapiens OX=9606 GN=PSMB2 PE=1 SV=1 - [PSB2_HUMAN]	0.3433	4	6	8	74	201	22.8	7.02	1.1285	1.23529e-06	0.95	0.0673711
Q2M389	WASH complex subunit 4 OS=Homo sapiens OX=9606 GN=WASHC4 PE=1 SV=2 - [WASC4_HUMAN]	0.2234	4	1	28	63	1173	136.3	7.44	1.241		1.268
Q8N999	Uncharacterized protein C12orf29 OS=Homo sapiens OX=9606 GN=C12orf29 PE=1 SV=2 - [CL029_HUMAN]	0.1354	1	1	5	22	325	37.5	7.06	1.178	0.109739	1.398	0.0796871
O15372	Eukaryotic translation initiation factor 3 subunit H OS=Homo sapiens OX=9606 GN=EIF3H PE=1 SV=1 - [EIF3H_HUMAN]	0.3182	10	3	11	17	352	39.9	6.54	0.9795	0.667014	0.9685	0.930244
P12081	Histidine--tRNA ligase, cytoplasmic OS=Homo sapiens OX=9606 GN=HARS PE=1 SV=2 - [SYHC_HUMAN]	0.5462	13	13	33	119	509	57.4	5.88	0.967	0.0426078	0.8665	0.00931107
P10599	Thioredoxin OS=Homo sapiens OX=9606 GN=TXN PE=1 SV=3 - [THIO_HUMAN]	0.4	1	5	5	76	105	11.7	4.92	0.9265	0.0217308	0.726	2.10851e-05
Q15020	Squamous cell carcinoma antigen recognized by T-cells 3 OS=Homo sapiens OX=9606 GN=SART3 PE=1 SV=1 - [SART3_HUMAN]	0.1308	4	1	16	40	963	109.9	5.57	0.912		0.997
C9JFR7	Cytochrome c (Fragment) OS=Homo sapiens OX=9606 GN=CYCS PE=1 SV=1 - [C9JFR7_HUMAN]	0.7921	3	7	11	230	101	11.3	9.66	1.0975	2.32522e-11	1.058	0.0339114
P31150	Rab GDP dissociation inhibitor alpha OS=Homo sapiens OX=9606 GN=GDI1 PE=1 SV=2 - [GDIA_HUMAN]	0.3244	6	4	13	83	447	50.6	5.14	1.211	0.000345956	0.8705	0.515722
P08473	Neprilysin OS=Homo sapiens OX=9606 GN=MME PE=1 SV=2 - [NEP_HUMAN]	0.1587	2	1	10	36	750	85.5	5.73	1.006		0.909
A0A140VJG7	Conserved oligomeric Golgi complex subunit 6 OS=Homo sapiens OX=9606 GN=COG6 PE=2 SV=1 - [A0A140VJG7_HUMAN]	0.1919	10	1	12	22	615	68.4	5.92	1.039		1.074
O95475	Homeobox protein SIX6 OS=Homo sapiens OX=9606 GN=SIX6 PE=1 SV=2 - [SIX6_HUMAN]	0.248	11	1	5	31	246	27.7	9.42	1.194		0.888
A0A0C4DGA2	Enoyl-CoA delta isomerase 2, mitochondrial OS=Homo sapiens OX=9606 GN=ECI2 PE=1 SV=1 - [A0A0C4DGA2_HUMAN]	0.2418	12	1	10	24	364	40.2	8.76	0.909		1.223
A0A024R7L5	UPF1 OS=Homo sapiens OX=9606 GN=UPF1 PE=2 SV=1 - [A0A024R7L5_HUMAN]	0.2504	8	13	27	49	1118	123	6.68	0.975	0.18293	0.9195	0.0376813
A0A087WVQ9	Elongation factor 1-alpha 1 OS=Homo sapiens OX=9606 GN=EEF1A1 PE=1 SV=1 - [A0A087WVQ9_HUMAN]	0.7596	14	1	32	1606	441	47.9	9.03	1.033		0.999
Q9BV20	Methylthioribose-1-phosphate isomerase OS=Homo sapiens OX=9606 GN=MRI1 PE=1 SV=1 - [MTNA_HUMAN]	0.206	1	1	7	12	369	39.1	6.3	1.028	0.703935	0.616	0.226669
P36897	TGF-beta receptor type-1 OS=Homo sapiens OX=9606 GN=TGFBR1 PE=1 SV=1 - [TGFR1_HUMAN]	0.171	5	1	8	84	503	55.9	7.55	0.956	0.393675	0.811	0.00253406
C9JRJ8	Sequestosome-1 (Fragment) OS=Homo sapiens OX=9606 GN=SQSTM1 PE=1 SV=1 - [C9JRJ8_HUMAN]	0.1429	7	1	3	16	140	15.7	8.81	1.366	0.106499	1.289	0.214973
P61011	Signal recognition particle 54 kDa protein OS=Homo sapiens OX=9606 GN=SRP54 PE=1 SV=1 - [SRP54_HUMAN]	0.4127	7	8	23	61	504	55.7	8.75	0.9395	0.358483	1.0495	0.0346018
Q9UG63	ATP-binding cassette sub-family F member 2 OS=Homo sapiens OX=9606 GN=ABCF2 PE=1 SV=2 - [ABCF2_HUMAN]	0.3291	2	1	23	58	623	71.2	7.37	0.994		0.879
P23396	40S ribosomal protein S3 OS=Homo sapiens OX=9606 GN=RPS3 PE=1 SV=2 - [RS3_HUMAN]	0.7325	17	16	20	172	243	26.7	9.66	1.075	0.00591943	1.0065	0.8624
H3BMU1	IST1 homolog (Fragment) OS=Homo sapiens OX=9606 GN=IST1 PE=1 SV=1 - [H3BMU1_HUMAN]	0.4126	12	3	10	18	206	23.4	6.61	0.944	0.0957432	1.113	0.40546
Q9Y4B5	Microtubule cross-linking factor 1 OS=Homo sapiens OX=9606 GN=MTCL1 PE=1 SV=5 - [MTCL1_HUMAN]	0.211	5	1	43	77	1905	209.4	6.43	1.074		0.97
P13804	Electron transfer flavoprotein subunit alpha, mitochondrial OS=Homo sapiens OX=9606 GN=ETFA PE=1 SV=1 - [ETFA_HUMAN]	0.3063	7	2	11	16	333	35.1	8.38	0.815	0.0107385	0.846	0.108118
Q13619	Cullin-4A OS=Homo sapiens OX=9606 GN=CUL4A PE=1 SV=3 - [CUL4A_HUMAN]	0.5349	5	7	42	123	759	87.6	8.13	0.856	0.00253724	0.9545	0.801945
Q70EL1	Inactive ubiquitin carboxyl-terminal hydrolase 54 OS=Homo sapiens OX=9606 GN=USP54 PE=1 SV=4 - [UBP54_HUMAN]	0.1384	3	1	25	65	1684	187.3	7.28	0.877	0.363098	1.221	0.00607725
Q9BZM3	GS homeobox 2 OS=Homo sapiens OX=9606 GN=GSX2 PE=2 SV=2 - [GSX2_HUMAN]	0.0724	3	1	2	8	304	32	8.97	0.747		0.998
P43121	Cell surface glycoprotein MUC18 OS=Homo sapiens OX=9606 GN=MCAM PE=1 SV=2 - [MUC18_HUMAN]	0.2817	4	4	16	39	646	71.6	5.76	0.7325	0.0349489	0.883	0.370789
P10745	Retinol-binding protein 3 OS=Homo sapiens OX=9606 GN=RBP3 PE=1 SV=2 - [RET3_HUMAN]	0.1427	1	1	13	28	1247	135.3	5.11	0.807		1.003
Q5QP71	Cytoplasmic polyadenylation element binding protein 3, isoform CRA_a OS=Homo sapiens OX=9606 GN=CPEB3 PE=2 SV=1 - [Q5QP71_HUMAN]	0.1725	3	1	9	13	684	74.4	6.77	0.911		1.155
Q9UNZ5	Leydig cell tumor 10 kDa protein homolog OS=Homo sapiens OX=9606 GN=C19orf53 PE=1 SV=1 - [L10K_HUMAN]	0.6667	4	4	10	23	99	10.6	11.55	1.018	0.873633	1.7945	0.000366199
Q96QC0	Serine/threonine-protein phosphatase 1 regulatory subunit 10 OS=Homo sapiens OX=9606 GN=PPP1R10 PE=1 SV=1 - [PP1RA_HUMAN]	0.1904	1	1	16	25	940	99	9.17	0.884		1.16
P49137	MAP kinase-activated protein kinase 2 OS=Homo sapiens OX=9606 GN=MAPKAPK2 PE=1 SV=1 - [MAPK2_HUMAN]	0.2075	1	2	12	19	400	45.5	8.68	1.254	0.0300796	0.9335	0.39954
Q9NRR1	Cytokine-like protein 1 OS=Homo sapiens OX=9606 GN=CYTL1 PE=1 SV=1 - [CYTL1_HUMAN]	0.1765	1	1	2	3	136	15.6	8.48	0.815		1.201
Q9Y2S7	Polymerase delta-interacting protein 2 OS=Homo sapiens OX=9606 GN=POLDIP2 PE=1 SV=1 - [PDIP2_HUMAN]	0.1739	1	1	6	22	368	42	8.63	0.9665	0.578655	1.108	0.577007
G5EA03	LIM and calponin homology domains-containing protein 1 OS=Homo sapiens OX=9606 GN=LIMCH1 PE=1 SV=1 - [G5EA03_HUMAN]	0.2093	13	3	31	66	1467	164.3	6.35	0.957	0.545713	1.059	0.636007
P16234	Platelet-derived growth factor receptor alpha OS=Homo sapiens OX=9606 GN=PDGFRA PE=1 SV=1 - [PGFRA_HUMAN]	0.1331	20	1	15	23	1089	122.6	5.17	1.137		1.249
O75367	Core histone macro-H2A.1 OS=Homo sapiens OX=9606 GN=H2AFY PE=1 SV=4 - [H2AY_HUMAN]	0.2849	3	1	10	13	372	39.6	9.79	0.868	0.364906	1.431	0.0254101
Q8NF91	Nesprin-1 OS=Homo sapiens OX=9606 GN=SYNE1 PE=1 SV=4 - [SYNE1_HUMAN]	0.2344	3	1	199	367	8797	1010.5	5.53	0.94		0.819
Q12906	Interleukin enhancer-binding factor 3 OS=Homo sapiens OX=9606 GN=ILF3 PE=1 SV=3 - [ILF3_HUMAN]	0.3971	19	19	34	218	894	95.3	8.76	0.9045	2.89742e-08	1.266	1.33581e-39
Q9UK76	Jupiter microtubule associated homolog 1 OS=Homo sapiens OX=9606 GN=JPT1 PE=1 SV=3 - [JUPI1_HUMAN]	0.2013	1	1	4	8	154	16	5.6	0.928	0.323238	1.002	0.548354
A0A0A0MS63	Aminopeptidase OS=Homo sapiens OX=9606 GN=LVRN PE=1 SV=1 - [A0A0A0MS63_HUMAN]	0.0685	3	1	11	39	978	112.1	5.58	0.831		2.908
Q9NWT1	p21-activated protein kinase-interacting protein 1 OS=Homo sapiens OX=9606 GN=PAK1IP1 PE=1 SV=2 - [PK1IP_HUMAN]	0.2449	1	1	10	10	392	43.9	8.91	0.845		1.055
H3BNQ7	4-aminobutyrate aminotransferase, mitochondrial OS=Homo sapiens OX=9606 GN=ABAT PE=1 SV=1 - [H3BNQ7_HUMAN]	0.2136	4	1	10	20	515	57.9	7.87	0.951	0.887089	1.012	0.836593
Q15334	Lethal(2) giant larvae protein homolog 1 OS=Homo sapiens OX=9606 GN=LLGL1 PE=1 SV=3 - [L2GL1_HUMAN]	0.0996	2	1	12	23	1064	115.3	6.29	0.815	0.0324987	0.955	0.290905
Q7L2H7	Eukaryotic translation initiation factor 3 subunit M OS=Homo sapiens OX=9606 GN=EIF3M PE=1 SV=1 - [EIF3M_HUMAN]	0.3209	5	5	12	34	374	42.5	5.63	0.9215	0.034873	0.965	0.53258
Q9NXK8	F-box/LRR-repeat protein 12 OS=Homo sapiens OX=9606 GN=FBXL12 PE=1 SV=1 - [FXL12_HUMAN]	0.2055	1	1	5	7	326	37	8.79	1.081		0.954
P48507	Glutamate--cysteine ligase regulatory subunit OS=Homo sapiens OX=9606 GN=GCLM PE=1 SV=1 - [GSH0_HUMAN]	0.3102	2	4	11	25	274	30.7	6.02	0.9295	0.079814	0.811	0.0144955
O43583	Density-regulated protein OS=Homo sapiens OX=9606 GN=DENR PE=1 SV=2 - [DENR_HUMAN]	0.4242	2	5	8	23	198	22.1	5.3	1.038	0.0675192	1.1635	0.00590001
Q8NEZ4	Histone-lysine N-methyltransferase 2C OS=Homo sapiens OX=9606 GN=KMT2C PE=1 SV=3 - [KMT2C_HUMAN]	0.1057	4	1	58	121	4911	541	6.49	0.887		0.908
Q9H6E4	Coiled-coil domain-containing protein 134 OS=Homo sapiens OX=9606 GN=CCDC134 PE=1 SV=1 - [CC134_HUMAN]	0.2576	3	3	5	21	229	26.5	8.85	0.8065	0.041133	1.0175	0.916988
O14980	Exportin-1 OS=Homo sapiens OX=9606 GN=XPO1 PE=1 SV=1 - [XPO1_HUMAN]	0.282	13	16	32	98	1071	123.3	6.06	0.9425	0.46813	0.931	0.154182
Q96DB5	Regulator of microtubule dynamics protein 1 OS=Homo sapiens OX=9606 GN=RMDN1 PE=1 SV=1 - [RMD1_HUMAN]	0.2516	8	1	9	95	314	35.8	8.5	1.04	0.805652	0.974	0.993658
A0A0S2Z3Q0	Hyaluronidase (Fragment) OS=Homo sapiens OX=9606 GN=HYAL1 PE=2 SV=1 - [A0A0S2Z3Q0_HUMAN]	0.2123	4	1	7	9	405	45.1	7.37	1.115		0.707
A8MU27	Small ubiquitin-related modifier 3 OS=Homo sapiens OX=9606 GN=SUMO3 PE=1 SV=1 - [A8MU27_HUMAN]	0.381	3	1	8	52	147	16.9	9.67	1.285	0.0698442	1.181	0.113806
P43155	Carnitine O-acetyltransferase OS=Homo sapiens OX=9606 GN=CRAT PE=1 SV=5 - [CACP_HUMAN]	0.238	4	3	16	32	626	70.8	8.44	0.936	0.830532	1.223	0.162238
S4R3H4	Apoptotic chromatin condensation inducer in the nucleus OS=Homo sapiens OX=9606 GN=ACIN1 PE=1 SV=1 - [S4R3H4_HUMAN]	0.2143	4	1	28	61	1283	145.4	6	0.848		1.071
Q8IVL6	Prolyl 3-hydroxylase 3 OS=Homo sapiens OX=9606 GN=P3H3 PE=1 SV=1 - [P3H3_HUMAN]	0.2174	1	1	13	17	736	81.8	6.32	0.98		1.345
Q96IJ6	Mannose-1-phosphate guanyltransferase alpha OS=Homo sapiens OX=9606 GN=GMPPA PE=1 SV=1 - [GMPPA_HUMAN]	0.1643	5	3	7	12	420	46.3	7.21	1.084	0.114252	0.883	0.128224
A2RRP1	Neuroblastoma-amplified sequence OS=Homo sapiens OX=9606 GN=NBAS PE=1 SV=2 - [NBAS_HUMAN]	0.1932	4	2	43	75	2371	268.4	5.96	0.9775	0.862035	1.03	0.541074
Q9BPX5	Actin-related protein 2/3 complex subunit 5-like protein OS=Homo sapiens OX=9606 GN=ARPC5L PE=1 SV=1 - [ARP5L_HUMAN]	0.6471	2	5	12	62	153	16.9	6.6	1.0695	0.00286398	1.025	0.707977
Q15582	Transforming growth factor-beta-induced protein ig-h3 OS=Homo sapiens OX=9606 GN=TGFBI PE=1 SV=1 - [BGH3_HUMAN]	0.2884	11	4	18	32	683	74.6	7.71	0.9035	0.0989805	0.616	0.00171772
Q9NP74	Palmdelphin OS=Homo sapiens OX=9606 GN=PALMD PE=1 SV=1 - [PALMD_HUMAN]	0.2904	3	1	19	44	551	62.7	5.44	1.112		1.011
O14561	Acyl carrier protein, mitochondrial OS=Homo sapiens OX=9606 GN=NDUFAB1 PE=1 SV=3 - [ACPM_HUMAN]	0.25	3	1	6	17	156	17.4	4.93	0.959	0.163772	1.165	0.000343095
P55010	Eukaryotic translation initiation factor 5 OS=Homo sapiens OX=9606 GN=EIF5 PE=1 SV=2 - [IF5_HUMAN]	0.5568	18	14	27	112	431	49.2	5.58	0.897	3.05315e-05	1.137	2.94314e-12
H0Y900	Centrosomal protein of 63 kDa (Fragment) OS=Homo sapiens OX=9606 GN=CEP63 PE=1 SV=1 - [H0Y900_HUMAN]	0.2	1	1	3	5	155	18.8	7.5	0.699		1.198
Q2M2D7	TBC1 domain family member 28 OS=Homo sapiens OX=9606 GN=TBC1D28 PE=2 SV=1 - [TBC28_HUMAN]	0.4238	3	1	11	23	210	24.1	9.67	0.93		0.706
M0QYW9	Zinc finger protein 418 OS=Homo sapiens OX=9606 GN=ZNF418 PE=4 SV=1 - [M0QYW9_HUMAN]	0.1094	1	1	1	3	128	14	5.87	0.68		1.079
Q13643	Four and a half LIM domains protein 3 OS=Homo sapiens OX=9606 GN=FHL3 PE=1 SV=4 - [FHL3_HUMAN]	0.1464	3	1	3	4	280	31.2	6.2	0.722	0.0808367	0.829	0.606332
P51508	Zinc finger protein 81 OS=Homo sapiens OX=9606 GN=ZNF81 PE=1 SV=3 - [ZNF81_HUMAN]	0.1589	1	1	11	20	661	75.9	8.68	0.938		1.057
P51991	Heterogeneous nuclear ribonucleoprotein A3 OS=Homo sapiens OX=9606 GN=HNRNPA3 PE=1 SV=2 - [ROA3_HUMAN]	0.5	5	8	17	122	378	39.6	9.01	0.863	0.00570667	1.2055	0.00180061
Q8IU99	Calcium homeostasis modulator protein 1 OS=Homo sapiens OX=9606 GN=CALHM1 PE=1 SV=2 - [CAHM1_HUMAN]	0.2023	1	1	6	7	346	38.2	8.18	1.258		1.478
O00148	ATP-dependent RNA helicase DDX39A OS=Homo sapiens OX=9606 GN=DDX39A PE=1 SV=2 - [DX39A_HUMAN]	0.5738	25	5	30	210	427	49.1	5.68	0.937	0.258001	1.52	2.43322e-09
A0A087WVY5	Cilia- and flagella-associated protein 57 OS=Homo sapiens OX=9606 GN=CFAP57 PE=1 SV=1 - [A0A087WVY5_HUMAN]	0.1715	2	2	23	47	1283	148.9	6.01	0.798	0.0400433	0.824	0.0188112
Q13541	Eukaryotic translation initiation factor 4E-binding protein 1 OS=Homo sapiens OX=9606 GN=EIF4EBP1 PE=1 SV=3 - [4EBP1_HUMAN]	0.1695	1	1	3	3	118	12.6	5.48	1.077		1.105
P54577	Tyrosine--tRNA ligase, cytoplasmic OS=Homo sapiens OX=9606 GN=YARS PE=1 SV=4 - [SYYC_HUMAN]	0.6174	2	22	39	169	528	59.1	7.05	0.909	5.06854e-10	0.913	1.00536e-05
D6RJB7	Putative ankyrin repeat domain-containing protein 31 OS=Homo sapiens OX=9606 GN=ANKRD31 PE=4 SV=2 - [D6RJB7_HUMAN]	0.185	2	1	35	60	1930	217.4	6.16	0.744		1.081
Q99471	Prefoldin subunit 5 OS=Homo sapiens OX=9606 GN=PFDN5 PE=1 SV=2 - [PFD5_HUMAN]	0.7857	3	4	11	25	154	17.3	6.33	1.0095	0.532261	0.7945	0.000175837
Q14376	UDP-glucose 4-epimerase OS=Homo sapiens OX=9606 GN=GALE PE=1 SV=2 - [GALE_HUMAN]	0.2126	6	2	7	14	348	38.3	6.73	1.2055	0.00407834	0.814	0.353034
P18031	Tyrosine-protein phosphatase non-receptor type 1 OS=Homo sapiens OX=9606 GN=PTPN1 PE=1 SV=1 - [PTN1_HUMAN]	0.3379	2	2	19	28	435	49.9	6.27	0.829	0.378482	1.278	0.056775
A6NN14	Zinc finger protein 729 OS=Homo sapiens OX=9606 GN=ZNF729 PE=2 SV=4 - [ZN729_HUMAN]	0.3051	1	1	23	37	1252	144.9	9.5	1.039		0.673
O94979	Protein transport protein Sec31A OS=Homo sapiens OX=9606 GN=SEC31A PE=1 SV=3 - [SC31A_HUMAN]	0.2697	17	20	36	112	1220	132.9	6.89	1.0745	0.00138341	0.96	0.0334741
Q8N5M4	Tetratricopeptide repeat protein 9C OS=Homo sapiens OX=9606 GN=TTC9C PE=1 SV=1 - [TTC9C_HUMAN]	0.3801	3	1	6	14	171	20	8.92	1.136		0.963
Q05209	Tyrosine-protein phosphatase non-receptor type 12 OS=Homo sapiens OX=9606 GN=PTPN12 PE=1 SV=3 - [PTN12_HUMAN]	0.1679	5	1	11	24	780	88.1	5.62	1.036		0.872
Q9HCC0	Methylcrotonoyl-CoA carboxylase beta chain, mitochondrial OS=Homo sapiens OX=9606 GN=MCCC2 PE=1 SV=1 - [MCCB_HUMAN]	0.1829	6	1	11	15	563	61.3	7.68	0.788		1.062
P51659	Peroxisomal multifunctional enzyme type 2 OS=Homo sapiens OX=9606 GN=HSD17B4 PE=1 SV=3 - [DHB4_HUMAN]	0.6128	21	25	42	232	736	79.6	8.84	0.9905	0.0268965	1.7145	3.34056e-56
Q92541	RNA polymerase-associated protein RTF1 homolog OS=Homo sapiens OX=9606 GN=RTF1 PE=1 SV=4 - [RTF1_HUMAN]	0.2366	2	1	18	26	710	80.3	8.15	0.916	0.312635	1.102	0.486553
A0A1B0GX65	Ubiquitin-conjugating enzyme E2 E3 (Fragment) OS=Homo sapiens OX=9606 GN=UBE2E3 PE=1 SV=1 - [A0A1B0GX65_HUMAN]	0.4343	9	2	7	16	175	19.2	5.68	0.9025	0.680911	0.914	0.303859
Q92552	28S ribosomal protein S27, mitochondrial OS=Homo sapiens OX=9606 GN=MRPS27 PE=1 SV=3 - [RT27_HUMAN]	0.3068	8	2	12	43	414	47.6	6.18	0.877	0.213068	1.1915	0.0350019
P48426	Phosphatidylinositol 5-phosphate 4-kinase type-2 alpha OS=Homo sapiens OX=9606 GN=PIP4K2A PE=1 SV=2 - [PI42A_HUMAN]	0.165	1	1	9	17	406	46.2	6.99	0.998		0.853
M0R0A5	Dermokine OS=Homo sapiens OX=9606 GN=DMKN PE=1 SV=1 - [M0R0A5_HUMAN]	0.4129	16	1	8	15	201	21.7	9.29	1.004		1.144
Q9UI30	Multifunctional methyltransferase subunit TRM112-like protein OS=Homo sapiens OX=9606 GN=TRMT112 PE=1 SV=1 - [TR112_HUMAN]	0.544	3	3	6	16	125	14.2	5.26	0.921	0.145851	1.237	0.00045628
P15531	Nucleoside diphosphate kinase A OS=Homo sapiens OX=9606 GN=NME1 PE=1 SV=1 - [NDKA_HUMAN]	0.75	4	1	11	287	152	17.1	6.19	1.027		0.688
P52701	DNA mismatch repair protein Msh6 OS=Homo sapiens OX=9606 GN=MSH6 PE=1 SV=2 - [MSH6_HUMAN]	0.2257	6	4	34	58	1360	152.7	6.9	0.8475	0.000277335	1.0725	0.102745
Q9BTW9	Tubulin-specific chaperone D OS=Homo sapiens OX=9606 GN=TBCD PE=1 SV=2 - [TBCD_HUMAN]	0.1426	4	1	18	25	1192	132.5	6.19	0.718		0.499
Q9BPX3	Condensin complex subunit 3 OS=Homo sapiens OX=9606 GN=NCAPG PE=1 SV=1 - [CND3_HUMAN]	0.269	4	5	28	59	1015	114.3	5.59	0.973	0.80262	1.1835	0.203235
O15439	Multidrug resistance-associated protein 4 OS=Homo sapiens OX=9606 GN=ABCC4 PE=1 SV=3 - [MRP4_HUMAN]	0.1509	6	1	16	58	1325	149.4	8.19	0.663		0.781
P13645	Keratin, type I cytoskeletal 10 OS=Homo sapiens OX=9606 GN=KRT10 PE=1 SV=6 - [K1C10_HUMAN]	0.4144	12	12	22	88	584	58.8	5.21	0.8685	8.70484e-05	1.0005	0.277974
F5H4Z3	Proteasome inhibitor PI31 subunit (Fragment) OS=Homo sapiens OX=9606 GN=PSMF1 PE=1 SV=2 - [F5H4Z3_HUMAN]	0.4488	7	1	4	4	127	13.6	7.93	0.912		1.027
O94760	N(G),N(G)-dimethylarginine dimethylaminohydrolase 1 OS=Homo sapiens OX=9606 GN=DDAH1 PE=1 SV=3 - [DDAH1_HUMAN]	0.1789	9	1	4	14	285	31.1	5.81	0.988		1.329
Q8NCY6	Myb/SANT-like DNA-binding domain-containing protein 4 OS=Homo sapiens OX=9606 GN=MSANTD4 PE=1 SV=1 - [MSD4_HUMAN]	0.1768	4	2	5	10	345	41.1	5.44	1.0005	0.984794	0.996	0.899204
Q9Y315	Deoxyribose-phosphate aldolase OS=Homo sapiens OX=9606 GN=DERA PE=1 SV=2 - [DEOC_HUMAN]	0.3648	6	3	10	12	318	35.2	8.94	0.884	0.0782523	0.8895	0.111874
P05114	Non-histone chromosomal protein HMG-14 OS=Homo sapiens OX=9606 GN=HMGN1 PE=1 SV=3 - [HMGN1_HUMAN]	0.8	11	7	13	60	100	10.7	9.6	1.2325	0.00039336	2.092	1.6207e-10
Q96KB5	Lymphokine-activated killer T-cell-originated protein kinase OS=Homo sapiens OX=9606 GN=PBK PE=1 SV=3 - [TOPK_HUMAN]	0.323	2	1	10	27	322	36.1	5.12	1.099	0.098775	0.985	0.989935
P50748	Kinetochore-associated protein 1 OS=Homo sapiens OX=9606 GN=KNTC1 PE=1 SV=1 - [KNTC1_HUMAN]	0.1838	5	3	41	106	2209	250.6	5.97	1.045	0.158209	0.9435	0.869794
Q8NA66	Cyclic nucleotide-binding domain-containing protein 1 OS=Homo sapiens OX=9606 GN=CNBD1 PE=2 SV=1 - [CNBD1_HUMAN]	0.2592	1	1	14	25	436	50.2	9.07	0.846		0.873
Q8TF74	WAS/WASL-interacting protein family member 2 OS=Homo sapiens OX=9606 GN=WIPF2 PE=1 SV=1 - [WIPF2_HUMAN]	0.2682	1	1	9	12	440	46.3	10.93	1.247		1.059
Q9NXF1	Testis-expressed protein 10 OS=Homo sapiens OX=9606 GN=TEX10 PE=1 SV=2 - [TEX10_HUMAN]	0.268	2	1	24	31	929	105.6	9.36	1.112		1.172
A6NNL0	NUT family member 2B OS=Homo sapiens OX=9606 GN=NUTM2B PE=3 SV=2 - [NTM2B_HUMAN]	0.156	11	1	13	17	878	93.9	7.84	0.932		1.242
P16499	Rod cGMP-specific 3',5'-cyclic phosphodiesterase subunit alpha OS=Homo sapiens OX=9606 GN=PDE6A PE=1 SV=4 - [PDE6A_HUMAN]	0.2535	3	1	21	44	860	99.5	5.72	1.027		0.875
P17858	ATP-dependent 6-phosphofructokinase, liver type OS=Homo sapiens OX=9606 GN=PFKL PE=1 SV=6 - [PFKAL_HUMAN]	0.3872	8	8	23	71	780	85	7.5	1.039	0.151567	0.9235	0.0765198
Q9ULW0	Targeting protein for Xklp2 OS=Homo sapiens OX=9606 GN=TPX2 PE=1 SV=2 - [TPX2_HUMAN]	0.336	4	5	29	54	747	85.6	9.23	1.1605	0.267949	1.3055	0.00100343
Q9BR76	Coronin-1B OS=Homo sapiens OX=9606 GN=CORO1B PE=1 SV=1 - [COR1B_HUMAN]	0.2597	7	12	17	84	489	54.2	5.88	1.1715	1.82933e-12	1.0635	0.0386022
O95782	AP-2 complex subunit alpha-1 OS=Homo sapiens OX=9606 GN=AP2A1 PE=1 SV=3 - [AP2A1_HUMAN]	0.2764	6	6	27	58	977	107.5	7.03	1.1345	0.322668	0.8485	0.0581245
O60524	Nuclear export mediator factor NEMF OS=Homo sapiens OX=9606 GN=NEMF PE=1 SV=4 - [NEMF_HUMAN]	0.2779	2	1	35	79	1076	122.9	6.35	0.988		1.013
A6NGP5	Jupiter microtubule-associated homolog 2 OS=Homo sapiens OX=9606 GN=JPT2 PE=1 SV=2 - [A6NGP5_HUMAN]	0.8427	9	8	14	65	178	18.9	9.45	1.031	0.580091	0.9895	0.531956
O95999	B-cell lymphoma/leukemia 10 OS=Homo sapiens OX=9606 GN=BCL10 PE=1 SV=1 - [BCL10_HUMAN]	0.4206	3	1	8	14	233	26.2	5.74	1.017	0.458395	1.135	0.549243
Q6UX04	Spliceosome-associated protein CWC27 homolog OS=Homo sapiens OX=9606 GN=CWC27 PE=1 SV=1 - [CWC27_HUMAN]	0.178	1	1	10	14	472	53.8	5.8	0.746		1.114
H7BZ14	Peptidyl-prolyl cis-trans isomerase (Fragment) OS=Homo sapiens OX=9606 GN=PPIL3 PE=1 SV=1 - [H7BZ14_HUMAN]	0.3889	6	2	5	8	180	20.3	7.43	0.919	0.529271	1.138	0.152454
F8W031	Uncharacterized protein (Fragment) OS=Homo sapiens OX=9606 PE=1 SV=1 - [F8W031_HUMAN]	0.3004	9	2	8	26	263	29.2	7.01	0.962	0.819848	1	0.352067
Q86VN1	Vacuolar protein-sorting-associated protein 36 OS=Homo sapiens OX=9606 GN=VPS36 PE=1 SV=1 - [VPS36_HUMAN]	0.3446	3	4	13	40	386	43.8	7.2	0.902	0.209541	0.836	0.163437
Q9UI26	Importin-11 OS=Homo sapiens OX=9606 GN=IPO11 PE=1 SV=1 - [IPO11_HUMAN]	0.1631	5	4	15	22	975	112.5	5.25	1.051	0.57604	1.113	0.899661
O75762	Transient receptor potential cation channel subfamily A member 1 OS=Homo sapiens OX=9606 GN=TRPA1 PE=1 SV=3 - [TRPA1_HUMAN]	0.1349	2	1	15	27	1119	127.4	7.12	0.784		1.168
P53004	Biliverdin reductase A OS=Homo sapiens OX=9606 GN=BLVRA PE=1 SV=2 - [BIEA_HUMAN]	0.3142	2	3	9	19	296	33.4	6.44	0.953	0.250353	0.833	0.087348
A6NHR9	Structural maintenance of chromosomes flexible hinge domain-containing protein 1 OS=Homo sapiens OX=9606 GN=SMCHD1 PE=1 SV=2 - [SMHD1_HUMAN]	0.2204	5	1	45	87	2005	226.2	7.3	1.041		1.467
O15063	Uncharacterized protein KIAA0355 OS=Homo sapiens OX=9606 GN=KIAA0355 PE=1 SV=2 - [K0355_HUMAN]	0.128	2	1	13	20	1070	115.9	7.15	0.717		0.728
Q08170	Serine/arginine-rich splicing factor 4 OS=Homo sapiens OX=9606 GN=SRSF4 PE=1 SV=2 - [SRSF4_HUMAN]	0.2308	14	1	17	26	494	56.6	11.52	1.088	0.598787	1.002	0.979546
Q12866	Tyrosine-protein kinase Mer OS=Homo sapiens OX=9606 GN=MERTK PE=1 SV=2 - [MERTK_HUMAN]	0.1161	10	1	11	20	999	110.2	5.8	1.143		1.419
Q92499	ATP-dependent RNA helicase DDX1 OS=Homo sapiens OX=9606 GN=DDX1 PE=1 SV=2 - [DDX1_HUMAN]	0.4365	4	15	31	96	740	82.4	7.23	0.892	0.00015844	0.9475	0.0776639
H0Y9T5	m7GpppN-mRNA hydrolase (Fragment) OS=Homo sapiens OX=9606 GN=DCP2 PE=1 SV=2 - [H0Y9T5_HUMAN]	0.2662	3	1	11	13	402	44.8	9.47	0.805		1.141
A0A0S2Z4G4	Tropomyosin 3 isoform 1 (Fragment) OS=Homo sapiens OX=9606 GN=TPM3 PE=2 SV=1 - [A0A0S2Z4G4_HUMAN]	0.7863	18	3	32	325	248	29	4.78	1.281	5.18243e-05	1.1325	0.261612
A0A0S2Z4I4	Tropomyosin 3 isoform 3 (Fragment) OS=Homo sapiens OX=9606 GN=TPM3 PE=2 SV=1 - [A0A0S2Z4I4_HUMAN]	0.6895	11	0	28	307	248	28.9	4.75
P06753	Tropomyosin alpha-3 chain OS=Homo sapiens OX=9606 GN=TPM3 PE=1 SV=2 - [TPM3_HUMAN]	0.607	9	0	31	269	285	32.9	4.72
Q63HQ2	Pikachurin OS=Homo sapiens OX=9606 GN=EGFLAM PE=1 SV=2 - [EGFLA_HUMAN]	0.1898	1	1	19	38	1017	111.2	7.4	0.847		1.12
A0A0C4DG44	Serine protease HTRA2, mitochondrial (Fragment) OS=Homo sapiens OX=9606 GN=HTRA2 PE=1 SV=1 - [A0A0C4DG44_HUMAN]	0.13	4	2	5	7	423	45.1	10.01	1.076	0.317711	1.226	0.0251648
Q96P70	Importin-9 OS=Homo sapiens OX=9606 GN=IPO9 PE=1 SV=3 - [IPO9_HUMAN]	0.1796	1	8	18	42	1041	115.9	4.81	0.8925	0.053095	0.9125	0.66585
Q9BYB4	Guanine nucleotide-binding protein subunit beta-like protein 1 OS=Homo sapiens OX=9606 GN=GNB1L PE=1 SV=2 - [GNB1L_HUMAN]	0.107	2	1	4	4	327	35.6	7.97	0.927		0.732
P12270	Nucleoprotein TPR OS=Homo sapiens OX=9606 GN=TPR PE=1 SV=3 - [TPR_HUMAN]	0.278	4	3	75	133	2363	267.1	5.02	0.988	0.954532	1.1175	0.375211
Q9NRN7	L-aminoadipate-semialdehyde dehydrogenase-phosphopantetheinyl transferase OS=Homo sapiens OX=9606 GN=AASDHPPT PE=1 SV=2 - [ADPPT_HUMAN]	0.2718	3	2	10	15	309	35.8	6.8	1.031	0.97021	0.732	0.181678
Q6PGP7	Tetratricopeptide repeat protein 37 OS=Homo sapiens OX=9606 GN=TTC37 PE=1 SV=1 - [TTC37_HUMAN]	0.2602	1	1	43	87	1564	175.4	7.53	0.826	0.348423	0.965	0.683206
Q86WR0	Coiled-coil domain-containing protein 25 OS=Homo sapiens OX=9606 GN=CCDC25 PE=1 SV=2 - [CCD25_HUMAN]	0.4808	5	4	10	22	208	24.5	6.8	1.1655	0.0276862	0.9225	0.199954
A0A0J9YVP6	Poly(U)-binding-splicing factor PUF60 (Fragment) OS=Homo sapiens OX=9606 GN=PUF60 PE=1 SV=1 - [A0A0J9YVP6_HUMAN]	0.3446	13	9	19	40	534	57.4	5.35	0.914	0.944399	1.08	0.0434825
Q14204	Cytoplasmic dynein 1 heavy chain 1 OS=Homo sapiens OX=9606 GN=DYNC1H1 PE=1 SV=5 - [DYHC1_HUMAN]	0.5224	18	152	250	1150	4646	532.1	6.4	0.9365	2.86869e-35	0.8305	3.186e-68
Q0VDD8	Dynein heavy chain 14, axonemal OS=Homo sapiens OX=9606 GN=DNAH14 PE=2 SV=3 - [DYH14_HUMAN]	0.1731	1	1	61	116	3507	399.6	6.93	1.063		1.059
P19623	Spermidine synthase OS=Homo sapiens OX=9606 GN=SRM PE=1 SV=1 - [SPEE_HUMAN]	0.2848	4	6	8	29	302	33.8	5.49	0.995	0.443274	1.0665	0.699518
Q5T440	Putative transferase CAF17, mitochondrial OS=Homo sapiens OX=9606 GN=IBA57 PE=1 SV=1 - [CAF17_HUMAN]	0.1826	2	1	6	7	356	38.1	9.83	0.83		1.115
O94973	AP-2 complex subunit alpha-2 OS=Homo sapiens OX=9606 GN=AP2A2 PE=1 SV=2 - [AP2A2_HUMAN]	0.1619	13	2	15	40	939	103.9	6.96	1.047	0.846142	1.031	0.901897
E7EX44	Caldesmon OS=Homo sapiens OX=9606 GN=CALD1 PE=1 SV=1 - [E7EX44_HUMAN]	0.5296	22	3	33	119	557	64.1	7.02	0.986	0.367718	0.902	0.0615295
A0A087WX29	TAR DNA-binding protein 43 (Fragment) OS=Homo sapiens OX=9606 GN=TARDBP PE=1 SV=1 - [A0A087WX29_HUMAN]	0.2716	14	2	7	19	243	26.7	7.77	0.853	0.0134419	1.447	4.16015e-05
O15014	Zinc finger protein 609 OS=Homo sapiens OX=9606 GN=ZNF609 PE=1 SV=2 - [ZN609_HUMAN]	0.1233	1	1	18	32	1411	151.1	8.03	0.837		1.022
Q13813	Spectrin alpha chain, non-erythrocytic 1 OS=Homo sapiens OX=9606 GN=SPTAN1 PE=1 SV=3 - [SPTN1_HUMAN]	0.6772	14	120	192	995	2472	284.4	5.35	0.947	9.90313e-15	1.365	3.24164e-206
P98161	Polycystin-1 OS=Homo sapiens OX=9606 GN=PKD1 PE=1 SV=3 - [PKD1_HUMAN]	0.1109	3	1	41	170	4303	462.2	6.73	1.077	0.164061	0.879	0.399208
O00399	Dynactin subunit 6 OS=Homo sapiens OX=9606 GN=DCTN6 PE=1 SV=1 - [DCTN6_HUMAN]	0.1632	5	1	4	15	190	20.7	6.32	0.845	0.0898528	0.936	0.481575
Q15257	Serine/threonine-protein phosphatase 2A activator OS=Homo sapiens OX=9606 GN=PTPA PE=1 SV=3 - [PTPA_HUMAN]	0.2374	12	2	8	21	358	40.6	5.94	0.869	0.415526	0.697	0.0247849
Q96M86	Dynein heavy chain domain-containing protein 1 OS=Homo sapiens OX=9606 GN=DNHD1 PE=2 SV=2 - [DNHD1_HUMAN]	0.1466	2	1	58	99	4753	533.3	6.71	0.926		1.079
P32418	Sodium/calcium exchanger 1 OS=Homo sapiens OX=9606 GN=SLC8A1 PE=1 SV=3 - [NAC1_HUMAN]	0.0987	2	1	11	14	973	108.5	5	1.222		2.915
P41252	Isoleucine--tRNA ligase, cytoplasmic OS=Homo sapiens OX=9606 GN=IARS PE=1 SV=2 - [SYIC_HUMAN]	0.3827	12	26	50	161	1262	144.4	6.15	1.1265	1.36118e-05	1.0245	0.0258333
P05164	Myeloperoxidase OS=Homo sapiens OX=9606 GN=MPO PE=1 SV=1 - [PERM_HUMAN]	0.2577	1	1	15	22	745	83.8	8.97	0.886		0.941
E5RHG8	Elongin-C (Fragment) OS=Homo sapiens OX=9606 GN=ELOC PE=1 SV=1 - [E5RHG8_HUMAN]	0.5843	3	3	4	10	89	10	5.39	1.082	0.436991	1.259	0.131863
Q9H2U2	Inorganic pyrophosphatase 2, mitochondrial OS=Homo sapiens OX=9606 GN=PPA2 PE=1 SV=2 - [IPYR2_HUMAN]	0.3713	13	6	11	33	334	37.9	7.39	1.023	0.187638	1.326	0.0015345
Q8WUM4	Programmed cell death 6-interacting protein OS=Homo sapiens OX=9606 GN=PDCD6IP PE=1 SV=1 - [PDC6I_HUMAN]	0.3629	7	19	37	102	868	96	6.52	1.0835	0.0228343	0.9455	0.0165312
P35241	Radixin OS=Homo sapiens OX=9606 GN=RDX PE=1 SV=1 - [RADI_HUMAN]	0.6141	13	12	52	586	583	68.5	6.37	1.0425	0.142481	0.7065	4.47767e-31
Q9BXT2	Voltage-dependent calcium channel gamma-6 subunit OS=Homo sapiens OX=9606 GN=CACNG6 PE=1 SV=1 - [CCG6_HUMAN]	0.0846	1	1	6	16	260	28.1	9.17	1.172		0.754
P46109	Crk-like protein OS=Homo sapiens OX=9606 GN=CRKL PE=1 SV=1 - [CRKL_HUMAN]	0.3597	1	4	10	20	303	33.8	6.74	0.8655	0.062236	0.923	0.00662582
Q9UKK3	Protein mono-ADP-ribosyltransferase PARP4 OS=Homo sapiens OX=9606 GN=PARP4 PE=1 SV=3 - [PARP4_HUMAN]	0.1769	2	1	30	54	1724	192.5	5.66	1.258		1.439
P46778	60S ribosomal protein L21 OS=Homo sapiens OX=9606 GN=RPL21 PE=1 SV=2 - [RL21_HUMAN]	0.4063	4	2	8	29	160	18.6	10.49	1.1255	0.0915157	0.8395	0.283288
O43709	Probable 18S rRNA (guanine-N(7))-methyltransferase OS=Homo sapiens OX=9606 GN=BUD23 PE=1 SV=2 - [BUD23_HUMAN]	0.2776	8	3	6	11	281	31.9	8.73	0.8415	0.130369	0.991	0.450689
Q9NUQ3	Gamma-taxilin OS=Homo sapiens OX=9606 GN=TXLNG PE=1 SV=2 - [TXLNG_HUMAN]	0.2538	1	1	14	33	528	60.5	7.52	1.099	0.107088	0.915	0.074443
Q9BUF5	Tubulin beta-6 chain OS=Homo sapiens OX=9606 GN=TUBB6 PE=1 SV=1 - [TBB6_HUMAN]	0.4933	14	6	21	446	446	49.8	4.88	0.786	2.90027e-06	0.897	0.220544
O00533	Neural cell adhesion molecule L1-like protein OS=Homo sapiens OX=9606 GN=CHL1 PE=1 SV=4 - [NCHL1_HUMAN]	0.1283	3	1	14	30	1208	135	5.76	0.837		0.866
Q96II8	Leucine-rich repeat and calponin homology domain-containing protein 3 OS=Homo sapiens OX=9606 GN=LRCH3 PE=1 SV=2 - [LRCH3_HUMAN]	0.1429	5	1	11	17	777	86	6.71	1.029		0.743
P32456	Guanylate-binding protein 2 OS=Homo sapiens OX=9606 GN=GBP2 PE=1 SV=3 - [GBP2_HUMAN]	0.3113	6	2	20	63	591	67.2	5.71	0.915	0.182155	1.243	0.396394
H7C1M0	E3 ubiquitin-protein ligase FANCL (Fragment) OS=Homo sapiens OX=9606 GN=FANCL PE=1 SV=1 - [H7C1M0_HUMAN]	0.2326	1	1	6	7	288	32.8	7.14	0.986		0.964
P23258	Tubulin gamma-1 chain OS=Homo sapiens OX=9606 GN=TUBG1 PE=1 SV=2 - [TBG1_HUMAN]	0.2417	5	4	9	23	451	51.1	6.14	1.072	0.0177519	1.002	0.284019
Q6PID6	Tetratricopeptide repeat protein 33 OS=Homo sapiens OX=9606 GN=TTC33 PE=1 SV=2 - [TTC33_HUMAN]	0.1107	1	1	3	5	262	29.4	5.44	0.618		0.695
Q15417	Calponin-3 OS=Homo sapiens OX=9606 GN=CNN3 PE=1 SV=1 - [CNN3_HUMAN]	0.3647	12	8	12	42	329	36.4	6.05	0.8525	0.00721648	0.726	0.0022269
Q9H788	SH2 domain-containing protein 4A OS=Homo sapiens OX=9606 GN=SH2D4A PE=1 SV=1 - [SH24A_HUMAN]	0.2269	1	1	10	21	454	52.7	8.06	0.786		1.274
C9JZ23	NF-kappa-B inhibitor zeta (Fragment) OS=Homo sapiens OX=9606 GN=NFKBIZ PE=1 SV=1 - [C9JZ23_HUMAN]	0.1431	2	1	9	24	601	66.2	6.52	1.166		0.874
H7C2W9	60S ribosomal protein L31 (Fragment) OS=Homo sapiens OX=9606 GN=RPL31 PE=1 SV=1 - [H7C2W9_HUMAN]	0.713	8	4	10	24	108	12.8	11	1.2255	0.0418317	0.849	0.0326982
Q96J01	THO complex subunit 3 OS=Homo sapiens OX=9606 GN=THOC3 PE=1 SV=1 - [THOC3_HUMAN]	0.1254	3	3	4	11	351	38.7	6.09	1.062	0.962691	1.273	0.00201035
P15144	Aminopeptidase N OS=Homo sapiens OX=9606 GN=ANPEP PE=1 SV=4 - [AMPN_HUMAN]	0.2472	8	8	21	42	967	109.5	5.48	0.836	0.0423048	1.6285	9.06729e-09
K7ESQ2	Kinetochore protein Spc24 (Fragment) OS=Homo sapiens OX=9606 GN=SPC24 PE=1 SV=1 - [K7ESQ2_HUMAN]	0.3206	35	1	6	9	209	23.5	4.86	1.044		1.082
Q15084	Protein disulfide-isomerase A6 OS=Homo sapiens OX=9606 GN=PDIA6 PE=1 SV=1 - [PDIA6_HUMAN]	0.4795	1	13	23	222	440	48.1	5.08	1.0455	0.000407367	1.312	3.97404e-28
E7EX35	ATP-binding cassette sub-family G member 5 OS=Homo sapiens OX=9606 GN=ABCG5 PE=1 SV=1 - [E7EX35_HUMAN]	0.1792	3	1	10	24	480	53.4	9.67	0.717		0.762
Q9H074	Polyadenylate-binding protein-interacting protein 1 OS=Homo sapiens OX=9606 GN=PAIP1 PE=1 SV=1 - [PAIP1_HUMAN]	0.3027	5	6	17	48	479	53.5	4.81	1.1	0.122888	0.971	0.043199
H3BPF8	Golgin subfamily A member 8S OS=Homo sapiens OX=9606 GN=GOLGA8S PE=3 SV=1 - [GOG8S_HUMAN]	0.3024	10	1	22	46	625	70.4	7.78	1.06		0.913
C9JQI7	Transmembrane protein 232 OS=Homo sapiens OX=9606 GN=TMEM232 PE=2 SV=2 - [TM232_HUMAN]	0.2207	1	1	11	19	657	76.4	8.06
Q92621	Nuclear pore complex protein Nup205 OS=Homo sapiens OX=9606 GN=NUP205 PE=1 SV=3 - [NU205_HUMAN]	0.1501	5	1	29	48	2012	227.8	6.19	0.898		0.816
Q01955	Collagen alpha-3(IV) chain OS=Homo sapiens OX=9606 GN=COL4A3 PE=1 SV=3 - [CO4A3_HUMAN]	0.1934	2	1	27	73	1670	161.7	9.16	1.173		0.84
O95292	Vesicle-associated membrane protein-associated protein B/C OS=Homo sapiens OX=9606 GN=VAPB PE=1 SV=3 - [VAPB_HUMAN]	0.3333	5	1	8	13	243	27.2	7.3	1.002	0.949175	1.088	0.0857594
Q9NQ03	Transcriptional repressor scratch 2 OS=Homo sapiens OX=9606 GN=SCRT2 PE=2 SV=3 - [SCRT2_HUMAN]	0.2638	2	1	8	17	307	32.6	9.22	0.846		0.986
O60656	UDP-glucuronosyltransferase 1-9 OS=Homo sapiens OX=9606 GN=UGT1A9 PE=1 SV=1 - [UD19_HUMAN]	0.1075	25	1	7	23	530	59.9	7.9	0.808		0.827
E9PGT6	COP9 signalosome complex subunit 8 OS=Homo sapiens OX=9606 GN=COPS8 PE=1 SV=1 - [E9PGT6_HUMAN]	0.3988	5	4	5	15	173	19.3	5.53	0.863	0.00521223	1.003	0.734386
Q9H8N7	Zinc finger protein 395 OS=Homo sapiens OX=9606 GN=ZNF395 PE=1 SV=2 - [ZN395_HUMAN]	0.1131	1	1	7	8	513	54.9	7.43	1.145		1.448
P06737	Glycogen phosphorylase, liver form OS=Homo sapiens OX=9606 GN=PYGL PE=1 SV=4 - [PYGL_HUMAN]	0.4286	4	17	40	101	847	97.1	7.17	0.9295	0.00184656	0.839	5.97429e-06
Q13825	Methylglutaconyl-CoA hydratase, mitochondrial OS=Homo sapiens OX=9606 GN=AUH PE=1 SV=1 - [AUHM_HUMAN]	0.4277	1	2	14	30	339	35.6	9.48	0.8995	0.217037	1.796	0.000201716
Q01469	Fatty acid-binding protein 5 OS=Homo sapiens OX=9606 GN=FABP5 PE=1 SV=3 - [FABP5_HUMAN]	0.6963	2	6	9	44	135	15.2	7.01	1.0915	0.452734	0.9535	0.0518626
Q9H6F5	Coiled-coil domain-containing protein 86 OS=Homo sapiens OX=9606 GN=CCDC86 PE=1 SV=1 - [CCD86_HUMAN]	0.2194	1	2	10	14	360	40.2	10.33	0.989	0.970537	1.339	0.146101
Q9H993	Protein-glutamate O-methyltransferase OS=Homo sapiens OX=9606 GN=ARMT1 PE=1 SV=1 - [ARMT1_HUMAN]	0.2018	3	2	8	13	441	51.1	5.76	1.358	0.158442	1.27	0.00851826
A0A075B6F3	Dynein heavy chain 8, axonemal OS=Homo sapiens OX=9606 GN=DNAH8 PE=1 SV=2 - [A0A075B6F3_HUMAN]	0.236	3	1	109	222	4707	538.3	6.13	0.779		1.8
Q16401	26S proteasome non-ATPase regulatory subunit 5 OS=Homo sapiens OX=9606 GN=PSMD5 PE=1 SV=3 - [PSMD5_HUMAN]	0.4087	4	9	20	49	504	56.2	5.48	1.0375	0.462786	1.1985	0.378552
A0A0A6YYL4	Coronin OS=Homo sapiens OX=9606 GN=CORO7-PAM16 PE=1 SV=1 - [A0A0A6YYL4_HUMAN]	0.1307	10	1	13	22	1048	114.1	6.33	1.046		0.856
A0A087WZ32	Pleckstrin homology domain-containing family A member 2 OS=Homo sapiens OX=9606 GN=PLEKHA2 PE=1 SV=1 - [A0A087WZ32_HUMAN]	0.2267	4	1	7	15	375	41.2	9.01	1.302	0.170095	0.92	0.808678
P39023	60S ribosomal protein L3 OS=Homo sapiens OX=9606 GN=RPL3 PE=1 SV=2 - [RL3_HUMAN]	0.4442	15	11	24	59	403	46.1	10.18	1.0895	0.000527271	1.0345	0.151639
Q7Z3I7	Zinc finger protein 572 OS=Homo sapiens OX=9606 GN=ZNF572 PE=1 SV=1 - [ZN572_HUMAN]	0.1588	1	1	9	17	529	61.2	8	0.468		0.811
E5RJR5	S-phase kinase-associated protein 1 OS=Homo sapiens OX=9606 GN=SKP1 PE=1 SV=1 - [E5RJR5_HUMAN]	0.4663	6	4	8	25	163	18.7	4.7	0.9805	0.786167	1.0025	0.61416
P09211	Glutathione S-transferase P OS=Homo sapiens OX=9606 GN=GSTP1 PE=1 SV=2 - [GSTP1_HUMAN]	0.7476	9	9	15	217	210	23.3	5.64	0.9835	0.0926044	0.669	1.13855e-16
M0R039	Symplekin (Fragment) OS=Homo sapiens OX=9606 GN=SYMPK PE=1 SV=1 - [M0R039_HUMAN]	0.3	1	1	1	2	50	5.2	4.32	1.105		0.867
Q9UPM8	AP-4 complex subunit epsilon-1 OS=Homo sapiens OX=9606 GN=AP4E1 PE=1 SV=2 - [AP4E1_HUMAN]	0.1829	4	1	19	54	1137	127.2	5.99	0.715		0.887
J3KNA0	Mitochondrial inner membrane protein OXA1L OS=Homo sapiens OX=9606 GN=OXA1L PE=1 SV=1 - [J3KNA0_HUMAN]	0.1899	6	1	8	24	495	55.2	9.69	2.611		1.02
Q99952	Tyrosine-protein phosphatase non-receptor type 18 OS=Homo sapiens OX=9606 GN=PTPN18 PE=1 SV=2 - [PTN18_HUMAN]	0.15	1	1	4	5	460	50.5	8.25	0.968		0.577
Q9BRG1	Vacuolar protein-sorting-associated protein 25 OS=Homo sapiens OX=9606 GN=VPS25 PE=1 SV=1 - [VPS25_HUMAN]	0.3693	4	5	7	32	176	20.7	6.34	1.18	0.000101448	1.063	0.104792
G3V5X4	Nesprin-2 OS=Homo sapiens OX=9606 GN=SYNE2 PE=1 SV=1 - [G3V5X4_HUMAN]	0.203	29	1	149	284	6818	787.2	5.45	1.656		1.953
Q9H2G2	STE20-like serine/threonine-protein kinase OS=Homo sapiens OX=9606 GN=SLK PE=1 SV=1 - [SLK_HUMAN]	0.23	2	7	35	53	1235	142.6	5.15	1.055	0.160104	1.056	0.741623
Q9H900	Protein zwilch homolog OS=Homo sapiens OX=9606 GN=ZWILCH PE=1 SV=2 - [ZWILC_HUMAN]	0.2217	3	3	12	18	591	67.2	6.27	0.9625	0.443099	0.9535	0.444753
Q5W0H4	Translationally-controlled tumor protein OS=Homo sapiens OX=9606 GN=TPT1 PE=1 SV=1 - [Q5W0H4_HUMAN]	0.3989	13	7	9	118	188	21.5	5.49	0.972	0.0272251	0.6685	4.27328e-11
P09104	Gamma-enolase OS=Homo sapiens OX=9606 GN=ENO2 PE=1 SV=3 - [ENOG_HUMAN]	0.3249	7	1	12	208	434	47.2	5.03	0.802		1.257
Q96NA8	t-SNARE domain-containing protein 1 OS=Homo sapiens OX=9606 GN=TSNARE1 PE=1 SV=2 - [TSNA1_HUMAN]	0.1852	3	1	8	16	513	55.9	9.01	0.963		0.661
A0A494C169	Pantothenate kinase 4 OS=Homo sapiens OX=9606 GN=PANK4 PE=4 SV=1 - [A0A494C169_HUMAN]	0.178	7	1	16	43	781	86.9	6.34	1.148	0.0864423	0.831	0.0493501
O15072	A disintegrin and metalloproteinase with thrombospondin motifs 3 OS=Homo sapiens OX=9606 GN=ADAMTS3 PE=1 SV=4 - [ATS3_HUMAN]	0.1145	2	1	17	64	1205	135.5	7.15	0.937		1.111
Q7Z417	Nuclear fragile X mental retardation-interacting protein 2 OS=Homo sapiens OX=9606 GN=NUFIP2 PE=1 SV=1 - [NUFP2_HUMAN]	0.2547	1	5	20	29	695	76.1	8.7	0.9	0.2026	1.001	0.801463
Q5T8P6	RNA-binding protein 26 OS=Homo sapiens OX=9606 GN=RBM26 PE=1 SV=3 - [RBM26_HUMAN]	0.1678	4	3	22	33	1007	113.5	9.16	0.9765	0.28714	1.3395	0.054329
A0A024R982	Phosducin, isoform CRA_a OS=Homo sapiens OX=9606 GN=PDC PE=4 SV=1 - [A0A024R982_HUMAN]	0.2113	3	1	5	8	194	22.3	5.16
P11216	Glycogen phosphorylase, brain form OS=Homo sapiens OX=9606 GN=PYGB PE=1 SV=5 - [PYGB_HUMAN]	0.1862	6	3	16	31	843	96.6	6.86	1.057	0.35277	1.1045	0.414762
P98179	RNA-binding protein 3 OS=Homo sapiens OX=9606 GN=RBM3 PE=1 SV=1 - [RBM3_HUMAN]	0.6879	1	2	8	13	157	17.2	8.91	0.835	0.121183	2.041	0.0373582
P27448	MAP/microtubule affinity-regulating kinase 3 OS=Homo sapiens OX=9606 GN=MARK3 PE=1 SV=5 - [MARK3_HUMAN]	0.2032	5	1	19	29	753	84.4	9.57	1.108		1.08
Q9NTX5	Ethylmalonyl-CoA decarboxylase OS=Homo sapiens OX=9606 GN=ECHDC1 PE=1 SV=2 - [ECHD1_HUMAN]	0.4756	10	5	12	33	307	33.7	8.21	0.9845	0.783519	0.919	0.116819
P62979	Ubiquitin-40S ribosomal protein S27a OS=Homo sapiens OX=9606 GN=RPS27A PE=1 SV=2 - [RS27A_HUMAN]	0.7244	40	1	15	202	156	18	9.64	0.913	0.159561	1.158	0.00015342
Q02809	Procollagen-lysine,2-oxoglutarate 5-dioxygenase 1 OS=Homo sapiens OX=9606 GN=PLOD1 PE=1 SV=2 - [PLOD1_HUMAN]	0.4594	12	18	32	98	727	83.5	6.95	0.888	0.17106	1.2785	3.6393e-10
Q13200	26S proteasome non-ATPase regulatory subunit 2 OS=Homo sapiens OX=9606 GN=PSMD2 PE=1 SV=3 - [PSMD2_HUMAN]	0.4064	7	17	32	139	908	100.1	5.2	1.147	1.42819e-10	0.8465	7.89197e-14
Q6UXX9	R-spondin-2 OS=Homo sapiens OX=9606 GN=RSPO2 PE=1 SV=2 - [RSPO2_HUMAN]	0.3457	4	1	7	15	243	28.3	9.16
Q6GQQ9	OTU domain-containing protein 7B OS=Homo sapiens OX=9606 GN=OTUD7B PE=1 SV=1 - [OTU7B_HUMAN]	0.1637	3	3	14	16	843	92.5	6.71	1.026	0.765937	0.98	0.624389
Q13608	Peroxisome assembly factor 2 OS=Homo sapiens OX=9606 GN=PEX6 PE=1 SV=2 - [PEX6_HUMAN]	0.1612	1	1	13	25	980	104	6.34	0.934		0.692
P49750	YLP motif-containing protein 1 OS=Homo sapiens OX=9606 GN=YLPM1 PE=1 SV=4 - [YLPM1_HUMAN]	0.1897	7	2	43	78	2146	241.5	6.55	0.75		0.69
P33316	Deoxyuridine 5'-triphosphate nucleotidohydrolase, mitochondrial OS=Homo sapiens OX=9606 GN=DUT PE=1 SV=4 - [DUT_HUMAN]	0.4286	8	7	10	86	252	26.5	9.36	0.7705	2.2192e-16	0.5715	7.98527e-17
Q08945	FACT complex subunit SSRP1 OS=Homo sapiens OX=9606 GN=SSRP1 PE=1 SV=1 - [SSRP1_HUMAN]	0.2779	4	7	25	71	709	81	6.87	0.9435	0.184134	0.8805	0.00163797
O00154	Cytosolic acyl coenzyme A thioester hydrolase OS=Homo sapiens OX=9606 GN=ACOT7 PE=1 SV=3 - [BACH_HUMAN]	0.3605	4	3	15	31	380	41.8	8.54	0.8775	0.245161	0.9185	0.54116
B8ZZF8	U6 snRNA-associated Sm-like protein LSm5 OS=Homo sapiens OX=9606 GN=LSM5 PE=1 SV=1 - [B8ZZF8_HUMAN]	0.1875	2	1	2	4	64	7	6.52	1.111	0.199358	1.191	0.0535774
O94915	Protein furry homolog-like OS=Homo sapiens OX=9606 GN=FRYL PE=1 SV=2 - [FRYL_HUMAN]	0.1636	3	1	41	94	3013	339.4	5.58	0.978	0.839658	1.0105	0.580222
Q15172	Serine/threonine-protein phosphatase 2A 56 kDa regulatory subunit alpha isoform OS=Homo sapiens OX=9606 GN=PPP2R5A PE=1 SV=1 - [2A5A_HUMAN]	0.1584	7	1	10	33	486	56.2	6.71	1.289		1.141
D6W5Y5	Cold inducible RNA binding protein, isoform CRA_c OS=Homo sapiens OX=9606 GN=CIRBP PE=1 SV=1 - [D6W5Y5_HUMAN]	0.3805	13	2	11	32	297	31.9	9.61	0.9235	0.069514	1.336	1.3928e-05
Q4J6C6	Prolyl endopeptidase-like OS=Homo sapiens OX=9606 GN=PREPL PE=1 SV=1 - [PPCEL_HUMAN]	0.2036	1	1	16	22	727	83.9	6.38	0.96		0.8
Q96H20	Vacuolar-sorting protein SNF8 OS=Homo sapiens OX=9606 GN=SNF8 PE=1 SV=1 - [SNF8_HUMAN]	0.2752	5	3	8	14	258	28.8	6.65	1.1395	0.0126873	1.027	0.877699
Q6P3W7	SCY1-like protein 2 OS=Homo sapiens OX=9606 GN=SCYL2 PE=1 SV=1 - [SCYL2_HUMAN]	0.1625	5	1	15	30	929	103.6	8.22	0.944		0.466
Q9NRY4	Rho GTPase-activating protein 35 OS=Homo sapiens OX=9606 GN=ARHGAP35 PE=1 SV=3 - [RHG35_HUMAN]	0.2515	4	4	31	43	1499	170.4	6.64	1.005	0.991467	0.995	0.490887
Q8NBS9	Thioredoxin domain-containing protein 5 OS=Homo sapiens OX=9606 GN=TXNDC5 PE=1 SV=2 - [TXND5_HUMAN]	0.5301	5	11	20	60	432	47.6	5.97	0.9175	5.97231e-05	1.0655	0.127181
Q8IZ52	Chondroitin sulfate synthase 2 OS=Homo sapiens OX=9606 GN=CHPF PE=1 SV=2 - [CHSS2_HUMAN]	0.1858	2	1	11	24	775	85.4	6.93	0.913		0.808
Q86Y01	E3 ubiquitin-protein ligase DTX1 OS=Homo sapiens OX=9606 GN=DTX1 PE=1 SV=1 - [DTX1_HUMAN]	0.2145	1	1	10	11	620	67.3	9.6	0.89		1.043
H3BNS4	Cytosolic Fe-S cluster assembly factor NUBP2 (Fragment) OS=Homo sapiens OX=9606 GN=NUBP2 PE=1 SV=1 - [H3BNS4_HUMAN]	0.2288	7	2	6	6	271	29.6	9.45	0.912	0.318351	1.004	0.993163
Q9Y2Q3	Glutathione S-transferase kappa 1 OS=Homo sapiens OX=9606 GN=GSTK1 PE=1 SV=3 - [GSTK1_HUMAN]	0.3451	5	5	7	31	226	25.5	8.41	1.317	2.28257e-05	1.442	1.4983e-08
O15379	Histone deacetylase 3 OS=Homo sapiens OX=9606 GN=HDAC3 PE=1 SV=2 - [HDAC3_HUMAN]	0.3084	2	1	7	13	428	48.8	5.16
Q9BV73	Centrosome-associated protein CEP250 OS=Homo sapiens OX=9606 GN=CEP250 PE=1 SV=2 - [CP250_HUMAN]	0.3129	4	1	78	116	2442	281	5.02	1.089		0.958
A0A087WWS1	THO complex subunit 1 OS=Homo sapiens OX=9606 GN=THOC1 PE=1 SV=1 - [A0A087WWS1_HUMAN]	0.1842	4	1	12	35	657	75.6	4.98	2.611		1.02
Q96E11	Ribosome-recycling factor, mitochondrial OS=Homo sapiens OX=9606 GN=MRRF PE=1 SV=1 - [RRFM_HUMAN]	0.4351	4	2	13	25	262	29.3	9.79	0.916	0.379348	1.41	0.00596835
K7EML7	U6 snRNA-associated Sm-like protein LSm7 (Fragment) OS=Homo sapiens OX=9606 GN=LSM7 PE=1 SV=2 - [K7EML7_HUMAN]	0.7333	3	1	2	7	60	6.8	7.43	1.027	0.709156	1.289	0.000209253
Q96AC1	Fermitin family homolog 2 OS=Homo sapiens OX=9606 GN=FERMT2 PE=1 SV=1 - [FERM2_HUMAN]	0.4338	10	17	36	122	680	77.8	6.7	0.99	0.176044	0.8395	3.18451e-06
P30050	60S ribosomal protein L12 OS=Homo sapiens OX=9606 GN=RPL12 PE=1 SV=1 - [RL12_HUMAN]	0.7636	4	6	14	67	165	17.8	9.42	0.939	0.301407	0.9515	3.64065e-06
P50914	60S ribosomal protein L14 OS=Homo sapiens OX=9606 GN=RPL14 PE=1 SV=4 - [RL14_HUMAN]	0.5395	6	1	18	76	215	23.4	10.93	1.1225	0.389929	1.0575	0.241859
H0YKV4	Cytosolic iron-sulfur assembly component 2A OS=Homo sapiens OX=9606 GN=CIAO2A PE=1 SV=1 - [H0YKV4_HUMAN]	0.2385	2	1	4	11	130	14.9	5.16	1.119	0.258629	0.704	0.311915
Q01538	Myelin transcription factor 1 OS=Homo sapiens OX=9606 GN=MYT1 PE=1 SV=2 - [MYT1_HUMAN]	0.1418	3	1	14	21	1121	122.3	4.87	1.073	0.486272	0.868	0.374471
Q01780	Exosome component 10 OS=Homo sapiens OX=9606 GN=EXOSC10 PE=1 SV=2 - [EXOSX_HUMAN]	0.348	4	3	35	85	885	100.8	8.46	0.8705	0.0404266	1.056	0.383487
Q92466	DNA damage-binding protein 2 OS=Homo sapiens OX=9606 GN=DDB2 PE=1 SV=1 - [DDB2_HUMAN]	0.2623	4	2	11	24	427	47.8	9.47	1.0115	0.738179	0.823	0.0221474
Q14919	Dr1-associated corepressor OS=Homo sapiens OX=9606 GN=DRAP1 PE=1 SV=3 - [NC2A_HUMAN]	0.3756	4	1	6	14	205	22.3	5.17	0.92	0.071904	1.145	0.0400305
Q9HC77	Centromere protein J OS=Homo sapiens OX=9606 GN=CENPJ PE=1 SV=2 - [CENPJ_HUMAN]	0.1846	5	1	28	72	1338	152.9	6.61	0.895		1.677
B3KTM8	Mortality factor 4-like protein 1 OS=Homo sapiens OX=9606 GN=MORF4L1 PE=1 SV=1 - [B3KTM8_HUMAN]	0.3621	10	3	14	27	348	40	9.11	0.881	0.126979	1.0125	0.692514
O14818	Proteasome subunit alpha type-7 OS=Homo sapiens OX=9606 GN=PSMA7 PE=1 SV=1 - [PSA7_HUMAN]	0.7661	9	14	20	139	248	27.9	8.46	1.0545	0.000766661	0.968	6.15565e-05
O75023	Leukocyte immunoglobulin-like receptor subfamily B member 5 OS=Homo sapiens OX=9606 GN=LILRB5 PE=1 SV=1 - [LIRB5_HUMAN]	0.1237	4	1	7	9	590	64.1	7.3	0.895		1.628
Q13442	28 kDa heat- and acid-stable phosphoprotein OS=Homo sapiens OX=9606 GN=PDAP1 PE=1 SV=1 - [HAP28_HUMAN]	0.6354	2	8	17	77	181	20.6	8.87	1.2305	1.90211e-05	1.3125	3.62393e-18
P14550	Aldo-keto reductase family 1 member A1 OS=Homo sapiens OX=9606 GN=AKR1A1 PE=1 SV=3 - [AK1A1_HUMAN]	0.4985	4	5	16	78	325	36.5	6.79	1.133	0.171308	0.867	0.019217
P52815	39S ribosomal protein L12, mitochondrial OS=Homo sapiens OX=9606 GN=MRPL12 PE=1 SV=2 - [RM12_HUMAN]	0.5758	3	2	9	14	198	21.3	8.87	0.9575	0.510212	1.335	0.000992143
J3QSY4	H/ACA ribonucleoprotein complex subunit 2 OS=Homo sapiens OX=9606 GN=NHP2 PE=1 SV=1 - [J3QSY4_HUMAN]	0.3667	4	1	4	5	90	10.1	10.01	0.694	0.0213077	1.148	0.326409
P17174	Aspartate aminotransferase, cytoplasmic OS=Homo sapiens OX=9606 GN=GOT1 PE=1 SV=3 - [AATC_HUMAN]	0.3317	3	5	11	19	413	46.2	7.01	1.0355	0.367775	0.8515	0.162057
Q32Q12	Nucleoside diphosphate kinase OS=Homo sapiens OX=9606 GN=NME1-NME2 PE=1 SV=1 - [Q32Q12_HUMAN]	0.8185	7	2	18	396	292	32.6	8.48	1.227	4.96312e-10	0.415	2.44391e-10
Q92990	Glomulin OS=Homo sapiens OX=9606 GN=GLMN PE=1 SV=2 - [GLMN_HUMAN]	0.2239	4	3	16	58	594	68.2	5.33	1.0405	0.944186	1.1165	0.795412
Q92747	Actin-related protein 2/3 complex subunit 1A OS=Homo sapiens OX=9606 GN=ARPC1A PE=2 SV=2 - [ARC1A_HUMAN]	0.3703	5	8	15	69	370	41.5	8.18	1.156	5.16868e-07	0.823	6.97524e-07
P52788	Spermine synthase OS=Homo sapiens OX=9606 GN=SMS PE=1 SV=2 - [SPSY_HUMAN]	0.2404	3	5	9	16	366	41.2	5.02	0.8345	0.0292859	0.7945	0.135686
Q9UII2	ATPase inhibitor, mitochondrial OS=Homo sapiens OX=9606 GN=ATP5IF1 PE=1 SV=1 - [ATIF1_HUMAN]	0.6604	2	3	7	16	106	12.2	9.35	1.129	0.00286647	1.22	0.00482249
Q9H7E9	UPF0488 protein C8orf33 OS=Homo sapiens OX=9606 GN=C8orf33 PE=1 SV=1 - [CH033_HUMAN]	0.3755	4	2	8	22	229	25	9.95	1.239	0.151522	1.224	0.209969
F5GYW0	Centrosomal protein of 57 kDa OS=Homo sapiens OX=9606 GN=CEP57 PE=1 SV=1 - [F5GYW0_HUMAN]	0.2368	9	1	14	83	473	54.5	9.31	1.322		1.063
P60981	Destrin OS=Homo sapiens OX=9606 GN=DSTN PE=1 SV=3 - [DEST_HUMAN]	0.6182	3	10	13	167	165	18.5	7.85	1.156	3.10201e-06	0.754	1.23023e-12
A0A140TA74	Sal-like protein 3 (Fragment) OS=Homo sapiens OX=9606 GN=SALL3 PE=1 SV=1 - [A0A140TA74_HUMAN]	0.1013	10	1	13	32	1224	126.7	6.38	0.791		0.922
Q9Y4R8	Telomere length regulation protein TEL2 homolog OS=Homo sapiens OX=9606 GN=TELO2 PE=1 SV=2 - [TELO2_HUMAN]	0.1386	4	1	15	42	837	91.7	5.76	1.158	0.246125	0.95	0.605374
E7EQ69	N-alpha-acetyltransferase 50 OS=Homo sapiens OX=9606 GN=NAA50 PE=1 SV=1 - [E7EQ69_HUMAN]	0.6548	9	10	13	44	168	19.3	8.81	1.092	0.00118244	1.2275	2.79514e-08
Q9NTZ6	RNA-binding protein 12 OS=Homo sapiens OX=9606 GN=RBM12 PE=1 SV=1 - [RBM12_HUMAN]	0.2479	7	9	25	65	932	97.3	8.63	1.0265	0.730608	1.2575	2.31598e-07
Q96KP1	Exocyst complex component 2 OS=Homo sapiens OX=9606 GN=EXOC2 PE=1 SV=1 - [EXOC2_HUMAN]	0.1807	3	1	15	25	924	104	6.9	0.614		1.142
Q14746	Conserved oligomeric Golgi complex subunit 2 OS=Homo sapiens OX=9606 GN=COG2 PE=1 SV=1 - [COG2_HUMAN]	0.2073	4	1	14	20	738	83.2	6.62	0.99		0.911
Q96L92	Sorting nexin-27 OS=Homo sapiens OX=9606 GN=SNX27 PE=1 SV=2 - [SNX27_HUMAN]	0.2606	4	5	11	19	541	61.2	6.49	0.9945	0.592986	1.1295	0.221254
Q6UWY5	Olfactomedin-like protein 1 OS=Homo sapiens OX=9606 GN=OLFML1 PE=1 SV=2 - [OLFL1_HUMAN]	0.1841	2	1	8	54	402	45.9	8.09	1.382		0.995
Q96IZ0	PRKC apoptosis WT1 regulator protein OS=Homo sapiens OX=9606 GN=PAWR PE=1 SV=1 - [PAWR_HUMAN]	0.2	4	3	8	30	340	36.5	5.41	0.933	0.757107	0.966	0.883583
P47897	Glutamine--tRNA ligase OS=Homo sapiens OX=9606 GN=QARS PE=1 SV=1 - [SYQ_HUMAN]	0.551	28	2	41	159	775	87.7	7.15	0.792	0.0585639	1.214	0.133631
Q86YQ0	HZGJ OS=Homo sapiens OX=9606 GN=HZGJ PE=2 SV=1 - [Q86YQ0_HUMAN]	0.1621	5	1	12	25	765	84.7	8.12	1.141	0.36437	0.936	0.596363
Q9HBL8	NmrA-like family domain-containing protein 1 OS=Homo sapiens OX=9606 GN=NMRAL1 PE=1 SV=1 - [NMRL1_HUMAN]	0.1706	5	2	5	10	299	33.3	7.52	0.9905	0.552896	0.987	0.831392
H0YAL7	Eukaryotic translation elongation factor 1 epsilon-1 (Fragment) OS=Homo sapiens OX=9606 GN=EEF1E1 PE=4 SV=1 - [H0YAL7_HUMAN]	0.3382	6	4	5	30	136	15.3	8.4	1.118	1.19466e-05	1.1255	0.00209457
Q5VSQ6	Procollagen-proline, 2-oxoglutarate 4-dioxygenase (Proline 4-hydroxylase), alpha polypeptide I variant (Fragment) OS=Homo sapiens OX=9606 GN=P4HA1 PE=2 SV=1 - [Q5VSQ6_HUMAN]	0.2547	2	2	15	30	534	60.9	6.01	1.121	0.377514	0.897	0.598556
C9J0K6	Sorcin OS=Homo sapiens OX=9606 GN=SRI PE=1 SV=1 - [C9J0K6_HUMAN]	0.7613	3	7	13	58	155	17.6	5.6	1.1465	0.00105874	0.795	1.38346e-07
Q9UKX7	Nuclear pore complex protein Nup50 OS=Homo sapiens OX=9606 GN=NUP50 PE=1 SV=2 - [NUP50_HUMAN]	0.235	3	3	9	19	468	50.1	7.06	0.9045	0.0849966	1.83	0.056248
Q9NVV4	Poly(A) RNA polymerase, mitochondrial OS=Homo sapiens OX=9606 GN=MTPAP PE=1 SV=1 - [PAPD1_HUMAN]	0.2113	1	1	14	54	582	66.1	9.04	0.863		1.168
P13928	Annexin A8 OS=Homo sapiens OX=9606 GN=ANXA8 PE=1 SV=3 - [ANXA8_HUMAN]	0.318	11	1	10	22	327	36.9	5.78	1.345	0.0812374	0.579	0.0481501
E7EVJ5	Cytoplasmic FMR1-interacting protein OS=Homo sapiens OX=9606 GN=CYFIP2 PE=1 SV=1 - [E7EVJ5_HUMAN]	0.2999	18	1	47	137	1227	142.5	7.17	1.178		0.74
E9PIF2	RNA helicase OS=Homo sapiens OX=9606 GN=DDX10 PE=1 SV=1 - [E9PIF2_HUMAN]	0.2958	5	1	26	54	835	96.4	8.76	1.021		1.132
Q8TE54	Anion exchange transporter OS=Homo sapiens OX=9606 GN=SLC26A7 PE=2 SV=2 - [S26A7_HUMAN]	0.1753	3	1	8	18	656	72.2	7.9	1.194		0.543
P19021	Peptidyl-glycine alpha-amidating monooxygenase OS=Homo sapiens OX=9606 GN=PAM PE=1 SV=2 - [AMD_HUMAN]	0.2199	2	1	19	39	973	108.3	6.42	0.748		1.088
Q99714	3-hydroxyacyl-CoA dehydrogenase type-2 OS=Homo sapiens OX=9606 GN=HSD17B10 PE=1 SV=3 - [HCD2_HUMAN]	0.7854	3	10	14	45	261	26.9	7.78	0.7635	0.00849374	1.6075	2.20305e-06
Q6IQ32	Activity-dependent neuroprotector homeobox protein 2 OS=Homo sapiens OX=9606 GN=ADNP2 PE=1 SV=1 - [ADNP2_HUMAN]	0.0902	2	1	12	18	1131	122.8	9.16	1.407		1.125
Q92953	Potassium voltage-gated channel subfamily B member 2 OS=Homo sapiens OX=9606 GN=KCNB2 PE=2 SV=2 - [KCNB2_HUMAN]	0.2711	1	1	24	39	911	102.5	6.14	0.641		0.814
P24844	Myosin regulatory light polypeptide 9 OS=Homo sapiens OX=9606 GN=MYL9 PE=1 SV=4 - [MYL9_HUMAN]	0.6628	4	4	10	131	172	19.8	4.92	1.068	0.481292	0.656	0.000206386
Q7L5D6	Golgi to ER traffic protein 4 homolog OS=Homo sapiens OX=9606 GN=GET4 PE=1 SV=1 - [GET4_HUMAN]	0.1437	2	1	5	7	327	36.5	5.41	1.244		1.157
P28838	Cytosol aminopeptidase OS=Homo sapiens OX=9606 GN=LAP3 PE=1 SV=3 - [AMPL_HUMAN]	0.2948	5	8	13	23	519	56.1	7.93	0.9465	0.0465271	1.1395	0.00572857
H0YIZ1	NPC intracellular cholesterol transporter 2 (Fragment) OS=Homo sapiens OX=9606 GN=NPC2 PE=1 SV=1 - [H0YIZ1_HUMAN]	0.3121	9	1	6	7	173	19.2	8.66	1.186		0.819
P49720	Proteasome subunit beta type-3 OS=Homo sapiens OX=9606 GN=PSMB3 PE=1 SV=2 - [PSB3_HUMAN]	0.3902	4	6	8	50	205	22.9	6.55	1.087	0.00599901	0.918	0.00126709
Q5TFE4	5'-nucleotidase domain-containing protein 1 OS=Homo sapiens OX=9606 GN=NT5DC1 PE=1 SV=1 - [NT5D1_HUMAN]	0.2505	2	1	11	17	455	51.8	6.35	0.927	0.197815	0.869	0.0104337
Q96MK3	Pseudokinase FAM20A OS=Homo sapiens OX=9606 GN=FAM20A PE=1 SV=4 - [FA20A_HUMAN]	0.1848	4	1	12	57	541	61.4	7.99	1.25		0.857
Q92730	Rho-related GTP-binding protein Rho6 OS=Homo sapiens OX=9606 GN=RND1 PE=1 SV=1 - [RND1_HUMAN]	0.2284	2	1	5	11	232	26	7.94	0.996		1.076
P22102	Trifunctional purine biosynthetic protein adenosine-3 OS=Homo sapiens OX=9606 GN=GART PE=1 SV=1 - [PUR2_HUMAN]	0.5495	14	35	56	399	1010	107.7	6.7	0.948	1.01657e-07	0.887	1.02786e-11
Q9NTM9	Copper homeostasis protein cutC homolog OS=Homo sapiens OX=9606 GN=CUTC PE=1 SV=1 - [CUTC_HUMAN]	0.2271	2	1	8	11	273	29.3	8.18	0.951		1.24
Q08J23	tRNA (cytosine(34)-C(5))-methyltransferase OS=Homo sapiens OX=9606 GN=NSUN2 PE=1 SV=2 - [NSUN2_HUMAN]	0.2256	2	5	16	28	767	86.4	6.77	0.8655	0.00556787	1.108	0.256925
P53992	Protein transport protein Sec24C OS=Homo sapiens OX=9606 GN=SEC24C PE=1 SV=3 - [SC24C_HUMAN]	0.2733	4	11	26	61	1094	118.2	7.06	1.172	1.37104e-06	1.0885	0.0166965
V9HWK1	Triosephosphate isomerase OS=Homo sapiens OX=9606 GN=HEL-S-49 PE=2 SV=1 - [V9HWK1_HUMAN]	0.9157	8	18	21	362	249	26.7	6.9	1.135	4.00729e-20	0.6575	1.30394e-31
A4D1E9	GTP-binding protein 10 OS=Homo sapiens OX=9606 GN=GTPBP10 PE=1 SV=1 - [GTPBA_HUMAN]	0.2377	2	1	10	26	387	42.9	9.03	0.836		1.091
Q92608	Dedicator of cytokinesis protein 2 OS=Homo sapiens OX=9606 GN=DOCK2 PE=1 SV=2 - [DOCK2_HUMAN]	0.2454	6	2	46	154	1830	211.8	6.87	0.8895	0.0518197	1.268	0.269386
P52943	Cysteine-rich protein 2 OS=Homo sapiens OX=9606 GN=CRIP2 PE=1 SV=1 - [CRIP2_HUMAN]	0.5433	4	4	10	27	208	22.5	8.72	0.9265	0.275588	0.7035	0.0743379
Q9NZJ4	Sacsin OS=Homo sapiens OX=9606 GN=SACS PE=1 SV=2 - [SACS_HUMAN]	0.2073	1	1	102	179	4579	520.8	7.05	0.629		1.389
Q9BZE2	tRNA pseudouridine(38/39) synthase OS=Homo sapiens OX=9606 GN=PUS3 PE=1 SV=3 - [PUS3_HUMAN]	0.1268	1	1	7	16	481	55.6	7.49	0.722		0.719
P23921	Ribonucleoside-diphosphate reductase large subunit OS=Homo sapiens OX=9606 GN=RRM1 PE=1 SV=1 - [RIR1_HUMAN]	0.5404	10	28	43	281	792	90	7.15	1.0425	0.0407702	1.0525	7.72647e-05
P27695	DNA-(apurinic or apyrimidinic site) lyase OS=Homo sapiens OX=9606 GN=APEX1 PE=1 SV=2 - [APEX1_HUMAN]	0.6572	11	16	21	143	318	35.5	8.12	1.0315	0.00964935	1.215	2.03369e-22
K7ELP0	Tropomyosin alpha-4 chain (Fragment) OS=Homo sapiens OX=9606 GN=TPM4 PE=1 SV=1 - [K7ELP0_HUMAN]	0.5217	3	1	6	21	69	8	5.01	1.492	0.0015163	0.74	0.0405026
P67936	Tropomyosin alpha-4 chain OS=Homo sapiens OX=9606 GN=TPM4 PE=1 SV=3 - [TPM4_HUMAN]	0.7782	20	4	32	363	248	28.5	4.69	1.116	0.0551161	0.918	0.009201
Q6UWN8	Serine protease inhibitor Kazal-type 6 OS=Homo sapiens OX=9606 GN=SPINK6 PE=1 SV=1 - [ISK6_HUMAN]	0.4	1	1	3	8	80	8.6	8.4	0.887	0.389579	1.22	0.104345
P12429	Annexin A3 OS=Homo sapiens OX=9606 GN=ANXA3 PE=1 SV=3 - [ANXA3_HUMAN]	0.6037	6	11	22	73	323	36.4	5.92	0.8885	3.10354e-06	0.797	3.63319e-05
P00568	Adenylate kinase isoenzyme 1 OS=Homo sapiens OX=9606 GN=AK1 PE=1 SV=3 - [KAD1_HUMAN]	0.4278	5	4	10	32	194	21.6	8.63	1.2465	0.00115476	0.93	0.277122
F5H365	Protein transport protein SEC23 OS=Homo sapiens OX=9606 GN=SEC23A PE=1 SV=1 - [F5H365_HUMAN]	0.4742	13	14	29	89	736	82.9	7.46	1.0005	0.45468	1.0295	0.850391
Q86WG5	Myotubularin-related protein 13 OS=Homo sapiens OX=9606 GN=SBF2 PE=1 SV=1 - [MTMRD_HUMAN]	0.1525	2	1	22	53	1849	208.3	7.06	1.113		0.69
Q7Z6I6	Rho GTPase-activating protein 30 OS=Homo sapiens OX=9606 GN=ARHGAP30 PE=1 SV=3 - [RHG30_HUMAN]	0.1462	3	1	15	18	1101	118.5	4.81	0.8		1.018
A0A024RBR1	Restin (Reed-Steinberg cell-expressed intermediate filament-associated protein), isoform CRA_b OS=Homo sapiens OX=9606 GN=RSN PE=4 SV=1 - [A0A024RBR1_HUMAN]	0.3322	3	1	49	116	1427	160.9	5.39	0.975		0.752
Q13347	Eukaryotic translation initiation factor 3 subunit I OS=Homo sapiens OX=9606 GN=EIF3I PE=1 SV=1 - [EIF3I_HUMAN]	0.4369	6	8	14	29	325	36.5	5.64	0.986	0.666815	0.852	0.00233685
Q49AM1	Transcription termination factor 2, mitochondrial OS=Homo sapiens OX=9606 GN=MTERF2 PE=1 SV=2 - [MTEF2_HUMAN]	0.374	2	1	15	20	385	44.4	8.97	1.352		1.04
P09234	U1 small nuclear ribonucleoprotein C OS=Homo sapiens OX=9606 GN=SNRPC PE=1 SV=1 - [RU1C_HUMAN]	0.1761	4	2	3	8	159	17.4	9.67	1.075	0.235544	1.402	0.0153317
Q9UKP5	A disintegrin and metalloproteinase with thrombospondin motifs 6 OS=Homo sapiens OX=9606 GN=ADAMTS6 PE=2 SV=2 - [ATS6_HUMAN]	0.0859	1	1	11	18	1117	125.2	6.68
H3BQQ2	E3 ubiquitin-protein ligase ZNF598 OS=Homo sapiens OX=9606 GN=ZNF598 PE=1 SV=1 - [H3BQQ2_HUMAN]	0.2191	3	1	16	40	849	93.2	8.53	0.753		1.277
Q5T6F2	Ubiquitin-associated protein 2 OS=Homo sapiens OX=9606 GN=UBAP2 PE=1 SV=1 - [UBAP2_HUMAN]	0.1939	12	6	22	58	1119	117	7.34	0.9205	0.45691	0.946	0.505215
Q9Y285	Phenylalanine--tRNA ligase alpha subunit OS=Homo sapiens OX=9606 GN=FARSA PE=1 SV=3 - [SYFA_HUMAN]	0.4016	5	9	21	53	508	57.5	7.8	1.0285	0.220457	0.8395	0.000104262
P35268	60S ribosomal protein L22 OS=Homo sapiens OX=9606 GN=RPL22 PE=1 SV=2 - [RL22_HUMAN]	0.3906	8	2	5	26	128	14.8	9.19	0.9415	0.18178	1.048	0.877868
P23381	Tryptophan--tRNA ligase, cytoplasmic OS=Homo sapiens OX=9606 GN=WARS PE=1 SV=2 - [SYWC_HUMAN]	0.3546	22	9	15	47	471	53.1	6.23	0.973	0.731405	0.8535	4.33232e-05
Q9NY12	H/ACA ribonucleoprotein complex subunit 1 OS=Homo sapiens OX=9606 GN=GAR1 PE=1 SV=1 - [GAR1_HUMAN]	0.4562	1	2	11	22	217	22.3	10.92	0.9705	0.737465	1.351	0.370268
P08572	Collagen alpha-2(IV) chain OS=Homo sapiens OX=9606 GN=COL4A2 PE=1 SV=4 - [CO4A2_HUMAN]	0.1314	4	2	22	36	1712	167.4	8.66	0.883	0.50705	1.157	0.00754594
Q6ZNE9	RUN and FYVE domain-containing protein 4 OS=Homo sapiens OX=9606 GN=RUFY4 PE=1 SV=2 - [RUFY4_HUMAN]	0.2172	2	1	13	14	571	64.3	6.83	0.819		1.185
B4E1E4	Eukaryotic translation initiation factor 4E type 2 OS=Homo sapiens OX=9606 GN=EIF4E2 PE=1 SV=1 - [B4E1E4_HUMAN]	0.3245	8	1	5	10	188	21.7	7.03	0.995	0.867727	0.788	0.489121
Q86TJ5	Zinc finger protein 554 OS=Homo sapiens OX=9606 GN=ZNF554 PE=1 SV=1 - [ZN554_HUMAN]	0.132	2	1	7	22	538	60.5	7.61	0.845		0.901
P20290	Transcription factor BTF3 OS=Homo sapiens OX=9606 GN=BTF3 PE=1 SV=1 - [BTF3_HUMAN]	0.3786	4	1	9	26	206	22.2	9.38	1.049	0.952026	1.003	0.177097
Q13363	C-terminal-binding protein 1 OS=Homo sapiens OX=9606 GN=CTBP1 PE=1 SV=2 - [CTBP1_HUMAN]	0.2591	12	2	13	33	440	47.5	6.77	1.091	0.511267	0.996	0.873961
P53999	Activated RNA polymerase II transcriptional coactivator p15 OS=Homo sapiens OX=9606 GN=SUB1 PE=1 SV=3 - [TCP4_HUMAN]	0.5906	6	7	9	251	127	14.4	9.6	1.0365	0.075633	1.089	8.46799e-24
P10644	cAMP-dependent protein kinase type I-alpha regulatory subunit OS=Homo sapiens OX=9606 GN=PRKAR1A PE=1 SV=1 - [KAP0_HUMAN]	0.3412	16	6	14	29	381	43	5.35	0.942	0.22013	0.817	0.0145298
Q8TCS8	Polyribonucleotide nucleotidyltransferase 1, mitochondrial OS=Homo sapiens OX=9606 GN=PNPT1 PE=1 SV=2 - [PNPT1_HUMAN]	0.3078	3	5	25	52	783	85.9	7.77	1.011	0.381334	1.274	0.0126969
O14617	AP-3 complex subunit delta-1 OS=Homo sapiens OX=9606 GN=AP3D1 PE=1 SV=1 - [AP3D1_HUMAN]	0.2047	7	3	22	30	1153	130.1	8.48	1.309	0.119916	0.754	0.17866
A0A024RAF2	Diazepam binding inhibitor (GABA receptor modulator, acyl-Coenzyme A binding protein), isoform CRA_a OS=Homo sapiens OX=9606 GN=DBI PE=2 SV=1 - [A0A024RAF2_HUMAN]	0.8173	6	3	6	19	104	11.8	5.55	0.972	0.702709	0.73	0.000984837
P67809	Nuclease-sensitive element-binding protein 1 OS=Homo sapiens OX=9606 GN=YBX1 PE=1 SV=3 - [YBOX1_HUMAN]	0.5617	10	3	15	38	324	35.9	9.88	1.0315	0.0866861	1.1885	0.7771
P37108	Signal recognition particle 14 kDa protein OS=Homo sapiens OX=9606 GN=SRP14 PE=1 SV=2 - [SRP14_HUMAN]	0.6397	3	6	8	45	136	14.6	10.04	1.0005	0.883325	1.338	1.48951e-09
Q92736	Ryanodine receptor 2 OS=Homo sapiens OX=9606 GN=RYR2 PE=1 SV=3 - [RYR2_HUMAN]	0.209	2	2	94	136	4967	564.2	6.07	1.085	0.622748	0.773	0.201986
P40227	T-complex protein 1 subunit zeta OS=Homo sapiens OX=9606 GN=CCT6A PE=1 SV=3 - [TCPZ_HUMAN]	0.4614	6	15	27	170	531	58	6.68	1.263	1.58836e-33	0.858	6.72659e-17
P07311	Acylphosphatase-1 OS=Homo sapiens OX=9606 GN=ACYP1 PE=1 SV=2 - [ACYP1_HUMAN]	0.5152	2	2	5	12	99	11.3	9.31	1.154	0.0266863	1.186	0.140583
A0A096LNH2	EF-hand calcium-binding domain-containing protein 8 OS=Homo sapiens OX=9606 GN=EFCAB8 PE=1 SV=1 - [A0A096LNH2_HUMAN]	0.1809	1	1	24	60	1288	145.8	8.9	1.439		1.02
Q2M2H8	Probable maltase-glucoamylase 2 OS=Homo sapiens OX=9606 GN=MGAM2 PE=2 SV=3 - [MGAL_HUMAN]	0.0831	1	1	18	33	2515	277.8	5.21	0.407		1.251
A6NCI4	von Willebrand factor A domain-containing protein 3A OS=Homo sapiens OX=9606 GN=VWA3A PE=2 SV=3 - [VWA3A_HUMAN]	0.1605	7	1	19	67	1184	133.9	8.46	1.3615	0.185321	0.8545	0.288148
O15143	Actin-related protein 2/3 complex subunit 1B OS=Homo sapiens OX=9606 GN=ARPC1B PE=1 SV=3 - [ARC1B_HUMAN]	0.4785	8	11	18	87	372	40.9	8.35	1.103	0.0296666	0.953	0.178556
Q2V2M9	FH1/FH2 domain-containing protein 3 OS=Homo sapiens OX=9606 GN=FHOD3 PE=1 SV=2 - [FHOD3_HUMAN]	0.1779	6	1	27	50	1422	158.5	5.99	0.656		0.527
Q8NGI2	Olfactory receptor 52N4 OS=Homo sapiens OX=9606 GN=OR52N4 PE=2 SV=2 - [O52N4_HUMAN]	0.1931	2	1	5	6	321	36.1	8.13	1.16		1.288
P23919	Thymidylate kinase OS=Homo sapiens OX=9606 GN=DTYMK PE=1 SV=4 - [KTHY_HUMAN]	0.6132	5	7	16	30	212	23.8	8.27	1.026	0.802961	0.837	0.0067457
H7C3A4	Thymidylate kinase (Fragment) OS=Homo sapiens OX=9606 GN=DTYMK PE=1 SV=1 - [H7C3A4_HUMAN]	0.4356	1	1	6	14	101	11.2	8.7	1.026	0.641808	1.009	0.920052
H7C168	Polypeptide N-acetylgalactosaminyltransferase 14 (Fragment) OS=Homo sapiens OX=9606 GN=GALNT14 PE=4 SV=1 - [H7C168_HUMAN]	0.5	2	1	1	1	38	4.3	9.72
Q9UH65	Switch-associated protein 70 OS=Homo sapiens OX=9606 GN=SWAP70 PE=1 SV=1 - [SWP70_HUMAN]	0.2974	4	2	19	31	585	69	5.87	1.0085	0.83334	0.921	0.198499
Q9H9T3	Elongator complex protein 3 OS=Homo sapiens OX=9606 GN=ELP3 PE=1 SV=2 - [ELP3_HUMAN]	0.2596	4	3	15	21	547	62.2	8.88	0.7585	0.0869012	0.7725	0.0622308
Q9NSY0	Nuclear receptor-binding protein 2 OS=Homo sapiens OX=9606 GN=NRBP2 PE=1 SV=2 - [NRBP2_HUMAN]	0.1457	2	1	5	7	501	57.8	6.49	1.497		0.582
B7Z3Z9	Long-chain-fatty-acid--CoA ligase 1 OS=Homo sapiens OX=9606 GN=ACSL1 PE=1 SV=1 - [B7Z3Z9_HUMAN]	0.1461	8	2	8	10	527	58.5	7.53	1.7965	0.512047	1.9795	0.488307
A0A0C4DG17	40S ribosomal protein SA OS=Homo sapiens OX=9606 GN=RPSA PE=1 SV=1 - [A0A0C4DG17_HUMAN]	0.5233	7	3	15	125	300	33.3	4.87	0.835	0.0368	1.0175	0.327598
A8MTY9	Vacuolar protein sorting-associated protein 26C OS=Homo sapiens OX=9606 GN=VPS26C PE=1 SV=1 - [A8MTY9_HUMAN]	0.253	5	2	5	5	249	27.9	7.91	1.0135	0.989675	0.7405	0.567919
P35520	Cystathionine beta-synthase OS=Homo sapiens OX=9606 GN=CBS PE=1 SV=2 - [CBS_HUMAN]	0.2777	7	6	16	31	551	60.5	6.65	0.9655	0.488076	0.763	0.0580413
F5H1J3	Kelch-like protein 1 OS=Homo sapiens OX=9606 GN=KLHL1 PE=4 SV=2 - [F5H1J3_HUMAN]	0.2431	5	1	14	78	687	75.7	6.29	0.766		0.987
Q52LJ0	Protein FAM98B OS=Homo sapiens OX=9606 GN=FAM98B PE=1 SV=2 - [FA98B_HUMAN]	0.2102	1	2	9	11	433	45.5	8.69	0.8995	0.0187303	1.0885	0.218082
Q96C01	Protein FAM136A OS=Homo sapiens OX=9606 GN=FAM136A PE=1 SV=1 - [F136A_HUMAN]	0.2029	4	1	4	5	138	15.6	7.61	1.059		1.662
H0YME5	eIF-2-alpha kinase GCN2 (Fragment) OS=Homo sapiens OX=9606 GN=EIF2AK4 PE=1 SV=1 - [H0YME5_HUMAN]	0.2011	2	1	33	51	1427	161.1	6.54	1.122		0.81
Q9NXP7	Gypsy retrotransposon integrase-like protein 1 OS=Homo sapiens OX=9606 GN=GIN1 PE=1 SV=3 - [GIN1_HUMAN]	0.2739	1	1	12	31	522	59.8	7.97	1.359		0.742
L7RSM2	Mitogen-activated protein kinase OS=Homo sapiens OX=9606 GN=MAPK14 PE=4 SV=1 - [L7RSM2_HUMAN]	0.2528	3	2	7	17	360	41.5	5.88	0.8955	0.619724	0.7335	0.22072
D6RER5	Septin 11 OS=Homo sapiens OX=9606 GN=SEPTIN11 PE=1 SV=1 - [D6RER5_HUMAN]	0.5255	23	9	23	115	432	49.8	6.68	1.011	0.338093	1.06	0.0620444
P62136	Serine/threonine-protein phosphatase PP1-alpha catalytic subunit OS=Homo sapiens OX=9606 GN=PPP1CA PE=1 SV=1 - [PP1A_HUMAN]	0.4909	12	2	15	71	330	37.5	6.33	1.132	0.00699328	1.181	0.07753
Q9UFW8	CGG triplet repeat-binding protein 1 OS=Homo sapiens OX=9606 GN=CGGBP1 PE=1 SV=2 - [CGBP1_HUMAN]	0.2515	2	1	6	7	167	18.8	8.95	1.157		1.181
Q9Y6G9	Cytoplasmic dynein 1 light intermediate chain 1 OS=Homo sapiens OX=9606 GN=DYNC1LI1 PE=1 SV=3 - [DC1L1_HUMAN]	0.4073	8	9	20	43	523	56.5	6.42	0.985	0.622644	0.877	0.00138803
Q7Z4G4	tRNA (guanine(10)-N2)-methyltransferase homolog OS=Homo sapiens OX=9606 GN=TRMT11 PE=1 SV=1 - [TRM11_HUMAN]	0.1641	4	1	9	13	463	53.4	7.78	0.536		0.796
Q9BQG0	Myb-binding protein 1A OS=Homo sapiens OX=9606 GN=MYBBP1A PE=1 SV=2 - [MBB1A_HUMAN]	0.2538	3	1	33	53	1328	148.8	9.28	0.999		0.967
Q7L576	Cytoplasmic FMR1-interacting protein 1 OS=Homo sapiens OX=9606 GN=CYFIP1 PE=1 SV=1 - [CYFP1_HUMAN]	0.3799	15	6	55	172	1253	145.1	6.9	1.2495	0.0367564	0.9695	0.713573
O00151	PDZ and LIM domain protein 1 OS=Homo sapiens OX=9606 GN=PDLIM1 PE=1 SV=4 - [PDLI1_HUMAN]	0.2827	1	6	8	21	329	36	7.02	0.9995	0.826393	1.0525	0.370455
P24534	Elongation factor 1-beta OS=Homo sapiens OX=9606 GN=EEF1B2 PE=1 SV=3 - [EF1B_HUMAN]	0.5867	5	8	11	321	225	24.7	4.67	0.9475	3.03168e-05	0.861	3.22171e-19
J3KNW4	Four and a half LIM domains protein 2 OS=Homo sapiens OX=9606 GN=FHL2 PE=1 SV=1 - [J3KNW4_HUMAN]	0.1671	7	1	7	11	389	44.2	8.1	0.989		1.142
O00410	Importin-5 OS=Homo sapiens OX=9606 GN=IPO5 PE=1 SV=4 - [IPO5_HUMAN]	0.3628	19	22	32	81	1097	123.5	4.94	0.919	5.50867e-05	0.838	9.05017e-06
Q9HBI1	Beta-parvin OS=Homo sapiens OX=9606 GN=PARVB PE=1 SV=1 - [PARVB_HUMAN]	0.2527	3	1	10	21	364	41.7	6.73	0.898		0.852
E7EWW0	VPS35 endosomal protein sorting factor-like OS=Homo sapiens OX=9606 GN=VPS35L PE=1 SV=2 - [E7EWW0_HUMAN]	0.2082	7	2	18	23	1052	118.5	7.84	1.183	0.37346	1.027	0.752305
Q9H7Z7	Prostaglandin E synthase 2 OS=Homo sapiens OX=9606 GN=PTGES2 PE=1 SV=1 - [PGES2_HUMAN]	0.3979	5	2	15	30	377	41.9	9.16	0.7135	0.0586834	1.3585	0.481078
P21333	Filamin-A OS=Homo sapiens OX=9606 GN=FLNA PE=1 SV=4 - [FLNA_HUMAN]	0.7053	16	119	165	3084	2647	280.6	6.06	1.0295	6.46909e-05	0.7985	2.69226e-214
A0A087WXL3	DNA polymerase theta OS=Homo sapiens OX=9606 GN=POLQ PE=1 SV=1 - [A0A087WXL3_HUMAN]	0.1894	7	1	50	109	2725	305	7.77	0.997		1.194
O75935	Dynactin subunit 3 OS=Homo sapiens OX=9606 GN=DCTN3 PE=1 SV=1 - [DCTN3_HUMAN]	0.3226	6	1	6	17	186	21.1	5.47	1.167		0.924
Q16222	UDP-N-acetylhexosamine pyrophosphorylase OS=Homo sapiens OX=9606 GN=UAP1 PE=1 SV=3 - [UAP1_HUMAN]	0.364	2	1	18	37	522	58.7	6.33	0.67		0.728
Q6P2E9	Enhancer of mRNA-decapping protein 4 OS=Homo sapiens OX=9606 GN=EDC4 PE=1 SV=1 - [EDC4_HUMAN]	0.1149	2	1	18	25	1401	151.6	5.86	1.085		1.037
Q12888	TP53-binding protein 1 OS=Homo sapiens OX=9606 GN=TP53BP1 PE=1 SV=2 - [TP53B_HUMAN]	0.0745	2	1	15	31	1972	213.4	4.7	0.701		1.129
P09417	Dihydropteridine reductase OS=Homo sapiens OX=9606 GN=QDPR PE=1 SV=2 - [DHPR_HUMAN]	0.2951	1	2	6	8	244	25.8	7.37	0.8445	0.329422	1.019	0.981235
Q9H999	Pantothenate kinase 3 OS=Homo sapiens OX=9606 GN=PANK3 PE=1 SV=1 - [PANK3_HUMAN]	0.2676	1	1	10	26	370	41.1	6.55	0.891		0.707
P25705	ATP synthase subunit alpha, mitochondrial OS=Homo sapiens OX=9606 GN=ATP5F1A PE=1 SV=1 - [ATPA_HUMAN]	0.2929	7	4	15	28	553	59.7	9.13	1.0825	0.919451	1.0815	0.048024
Q96K76	Ubiquitin carboxyl-terminal hydrolase 47 OS=Homo sapiens OX=9606 GN=USP47 PE=1 SV=3 - [UBP47_HUMAN]	0.1782	2	1	28	52	1375	157.2	5.08	0.98		0.309
Q68EM7	Rho GTPase-activating protein 17 OS=Homo sapiens OX=9606 GN=ARHGAP17 PE=1 SV=1 - [RHG17_HUMAN]	0.294	8	10	28	77	881	95.4	7.62	0.9855	0.447601	0.875	1.31143e-05
A0A024RA74	Up-regulated gene 4, isoform CRA_a OS=Homo sapiens OX=9606 GN=URG4 PE=4 SV=1 - [A0A024RA74_HUMAN]	0.2375	4	1	21	50	922	104	6.48	0.779		1.433
H0Y972	Glutamate receptor 2 (Fragment) OS=Homo sapiens OX=9606 GN=GRIA2 PE=1 SV=1 - [H0Y972_HUMAN]	0.4673	1	1	9	18	214	23.7	9.61	0.913		0.974
D6RG18	Cyclin-H OS=Homo sapiens OX=9606 GN=CCNH PE=1 SV=1 - [D6RG18_HUMAN]	0.3412	6	1	8	28	255	29.5	8.19	0.867		0.919
Q8IV48	3'-5' exoribonuclease 1 OS=Homo sapiens OX=9606 GN=ERI1 PE=1 SV=3 - [ERI1_HUMAN]	0.2894	3	2	12	20	349	40	6.7	0.9895	0.149522	1.116	0.221107
E5RFP0	NudC domain-containing protein 2 OS=Homo sapiens OX=9606 GN=NUDCD2 PE=1 SV=1 - [E5RFP0_HUMAN]	0.1818	2	1	2	7	132	14.7	4.68	0.933		1.102
Q9Y2K7	Lysine-specific demethylase 2A OS=Homo sapiens OX=9606 GN=KDM2A PE=1 SV=3 - [KDM2A_HUMAN]	0.259	2	1	28	56	1162	132.7	7.58	0.984		1.021
O75822	Eukaryotic translation initiation factor 3 subunit J OS=Homo sapiens OX=9606 GN=EIF3J PE=1 SV=2 - [EIF3J_HUMAN]	0.3643	3	9	11	60	258	29	4.83	0.9785	0.287544	0.9785	0.527009
Q9UPP2	IQ motif and SEC7 domain-containing protein 3 OS=Homo sapiens OX=9606 GN=IQSEC3 PE=2 SV=3 - [IQEC3_HUMAN]	0.1582	2	1	18	45	1182	127.5	6.51	0.963	0.963346	0.997	0.916612
Q8N8S7	Protein enabled homolog OS=Homo sapiens OX=9606 GN=ENAH PE=1 SV=2 - [ENAH_HUMAN]	0.198	9	11	14	50	591	66.5	6.93	1.0145	0.570305	1.021	0.501886
P01023	Alpha-2-macroglobulin OS=Homo sapiens OX=9606 GN=A2M PE=1 SV=3 - [A2MG_HUMAN]	0.1194	4	2	17	47	1474	163.2	6.46	2.046	9.46486e-07	0.8995	0.0107568
P13984	General transcription factor IIF subunit 2 OS=Homo sapiens OX=9606 GN=GTF2F2 PE=1 SV=2 - [T2FB_HUMAN]	0.3454	1	2	11	28	249	28.4	9.23	0.9695	0.486495	1.243	0.00128048
Q9NYR9	NF-kappa-B inhibitor-interacting Ras-like protein 2 OS=Homo sapiens OX=9606 GN=NKIRAS2 PE=1 SV=1 - [KBRS2_HUMAN]	0.3351	3	1	8	14	191	21.5	8.05	1		1.403
Q5T0N5	Formin-binding protein 1-like OS=Homo sapiens OX=9606 GN=FNBP1L PE=1 SV=3 - [FBP1L_HUMAN]	0.2926	5	1	18	26	605	70	6.64	0.96		0.931
P37198	Nuclear pore glycoprotein p62 OS=Homo sapiens OX=9606 GN=NUP62 PE=1 SV=3 - [NUP62_HUMAN]	0.09	2	2	5	7	522	53.2	5.31	0.859	0.0871102	0.927	0.680267
Q01082	Spectrin beta chain, non-erythrocytic 1 OS=Homo sapiens OX=9606 GN=SPTBN1 PE=1 SV=2 - [SPTB2_HUMAN]	0.6455	20	92	153	776	2364	274.4	5.57	0.9485	2.8103e-10	1.352	5.3992e-126
W5RWE6	PX domain-containing protein kinase-like protein OS=Homo sapiens OX=9606 GN=PXK PE=1 SV=1 - [W5RWE6_HUMAN]	0.2478	12	3	17	43	557	63.1	9.35	1.036	0.177394	0.983	0.936388
P00492	Hypoxanthine-guanine phosphoribosyltransferase OS=Homo sapiens OX=9606 GN=HPRT1 PE=1 SV=2 - [HPRT_HUMAN]	0.3073	3	3	7	21	218	24.6	6.68	1.151	0.0255516	0.816	0.0182826
Q9Y678	Coatomer subunit gamma-1 OS=Homo sapiens OX=9606 GN=COPG1 PE=1 SV=1 - [COPG1_HUMAN]	0.2323	9	11	19	33	874	97.7	5.47	0.9655	0.541658	0.9565	0.0763641
P21291	Cysteine and glycine-rich protein 1 OS=Homo sapiens OX=9606 GN=CSRP1 PE=1 SV=3 - [CSRP1_HUMAN]	0.8238	10	1	16	134	193	20.6	8.57	1.185	0.00122341	0.878	0.0427473
E9PND2	Cysteine and glycine-rich protein 1 (Fragment) OS=Homo sapiens OX=9606 GN=CSRP1 PE=1 SV=1 - [E9PND2_HUMAN]	0.7516	1	1	11	101	153	16.1	8.9	0.889	0.0204639	0.822	0.0344755
O60488	Long-chain-fatty-acid--CoA ligase 4 OS=Homo sapiens OX=9606 GN=ACSL4 PE=1 SV=2 - [ACSL4_HUMAN]	0.2813	3	1	21	54	711	79.1	8.38	1.0135	0.772403	1.087	0.160081
P38159	RNA-binding motif protein, X chromosome OS=Homo sapiens OX=9606 GN=RBMX PE=1 SV=3 - [RBMX_HUMAN]	0.4706	27	5	23	57	391	42.3	10.05	0.967	0.193684	1.224	0.554848
C9JNM7	Nephrocystin-1 OS=Homo sapiens OX=9606 GN=NPHP1 PE=1 SV=1 - [C9JNM7_HUMAN]	0.1589	3	1	11	12	711	81	5.33	0.801		1.172
P36578	60S ribosomal protein L4 OS=Homo sapiens OX=9606 GN=RPL4 PE=1 SV=5 - [RL4_HUMAN]	0.6745	10	15	39	137	427	47.7	11.06	1.0495	0.026869	0.947	0.0529806
O00469	Procollagen-lysine,2-oxoglutarate 5-dioxygenase 2 OS=Homo sapiens OX=9606 GN=PLOD2 PE=1 SV=2 - [PLOD2_HUMAN]	0.4057	6	15	32	82	737	84.6	6.71	0.8545	6.01165e-07	0.854	2.46177e-06
Q12996	Cleavage stimulation factor subunit 3 OS=Homo sapiens OX=9606 GN=CSTF3 PE=1 SV=1 - [CSTF3_HUMAN]	0.2008	4	2	15	24	717	82.9	8.12	1.049	0.549326	0.991	0.811792
E9PCY5	DNA topoisomerase 2 (Fragment) OS=Homo sapiens OX=9606 GN=TOP2B PE=1 SV=1 - [E9PCY5_HUMAN]	0.3052	5	1	32	114	1150	130.4	8.47	0.878		1.057
P23528	Cofilin-1 OS=Homo sapiens OX=9606 GN=CFL1 PE=1 SV=3 - [COF1_HUMAN]	0.9337	9	13	21	527	166	18.5	8.09	1.0205	0.162305	0.8735	5.03472e-22
P08133	Annexin A6 OS=Homo sapiens OX=9606 GN=ANXA6 PE=1 SV=3 - [ANXA6_HUMAN]	0.6256	15	21	42	166	673	75.8	5.6	0.9835	0.0464575	1.059	0.104436
Q8NHP8	Putative phospholipase B-like 2 OS=Homo sapiens OX=9606 GN=PLBD2 PE=1 SV=2 - [PLBL2_HUMAN]	0.2411	1	2	11	13	589	65.4	6.8	0.969	0.302294	1.036	0.912983
Q12972	Nuclear inhibitor of protein phosphatase 1 OS=Homo sapiens OX=9606 GN=PPP1R8 PE=1 SV=2 - [PP1R8_HUMAN]	0.3875	5	3	10	16	351	38.5	7.37	0.8935	0.473029	1.365	0.0120572
Q96AY4	Tetratricopeptide repeat protein 28 OS=Homo sapiens OX=9606 GN=TTC28 PE=1 SV=4 - [TTC28_HUMAN]	0.2241	1	1	45	92	2481	270.7	6.89	1.362		0.618
A0A140VJN8	Perilipin OS=Homo sapiens OX=9606 PE=2 SV=1 - [A0A140VJN8_HUMAN]	0.2517	4	4	10	22	433	46.9	5.44	0.8685	0.0750911	1.023	0.442443
Q9H974	Queuine tRNA-ribosyltransferase accessory subunit 2 OS=Homo sapiens OX=9606 GN=QTRT2 PE=1 SV=1 - [QTRT2_HUMAN]	0.2795	1	2	12	35	415	46.7	6.81	0.8265	0.0783246	1.034	0.162312
Q9C0C9	(E3-independent) E2 ubiquitin-conjugating enzyme OS=Homo sapiens OX=9606 GN=UBE2O PE=1 SV=3 - [UBE2O_HUMAN]	0.1889	2	1	23	46	1292	141.2	5.12	1.173		0.541
Q12965	Unconventional myosin-Ie OS=Homo sapiens OX=9606 GN=MYO1E PE=1 SV=2 - [MYO1E_HUMAN]	0.2681	9	2	27	38	1108	127	8.92	1.0775	0.537518	0.928	0.288473
Q9UBL6	Copine-7 OS=Homo sapiens OX=9606 GN=CPNE7 PE=1 SV=1 - [CPNE7_HUMAN]	0.1785	13	1	10	22	633	70.2	6.38	1.067		1.07
Q99988	Growth/differentiation factor 15 OS=Homo sapiens OX=9606 GN=GDF15 PE=1 SV=3 - [GDF15_HUMAN]	0.1169	1	1	4	8	308	34.1	9.66	1.144		1.174
Q9BQ69	ADP-ribose glycohydrolase MACROD1 OS=Homo sapiens OX=9606 GN=MACROD1 PE=1 SV=2 - [MACD1_HUMAN]	0.3815	1	5	9	23	325	35.5	9.51	0.911	0.107515	1.486	0.00735968
Q96JG8	Melanoma-associated antigen D4 OS=Homo sapiens OX=9606 GN=MAGED4 PE=1 SV=3 - [MAGD4_HUMAN]	0.1201	1	1	7	11	741	81.3	6.79	0.959		1.536
Q96HP0	Dedicator of cytokinesis protein 6 OS=Homo sapiens OX=9606 GN=DOCK6 PE=1 SV=3 - [DOCK6_HUMAN]	0.1651	2	1	30	55	2047	229.4	6.74
Q7LBE3	Solute carrier family 26 member 9 OS=Homo sapiens OX=9606 GN=SLC26A9 PE=1 SV=1 - [S26A9_HUMAN]	0.1997	2	2	15	32	791	86.9	8.22	1.119		1.076
Q9NQ86	E3 ubiquitin-protein ligase TRIM36 OS=Homo sapiens OX=9606 GN=TRIM36 PE=1 SV=2 - [TRI36_HUMAN]	0.1909	3	1	14	21	728	83	6.11	0.619		1.026
D6REC7	Exosome RNA helicase MTR4 OS=Homo sapiens OX=9606 GN=MTREX PE=1 SV=1 - [D6REC7_HUMAN]	0.191	1	1	2	3	89	10.1	9.31	0.916		1.251
O75446	Histone deacetylase complex subunit SAP30 OS=Homo sapiens OX=9606 GN=SAP30 PE=1 SV=1 - [SAP30_HUMAN]	0.1773	1	1	4	5	220	23.3	9.17	0.992		1.173
O60763	General vesicular transport factor p115 OS=Homo sapiens OX=9606 GN=USO1 PE=1 SV=2 - [USO1_HUMAN]	0.2204	1	9	18	52	962	107.8	4.91	1.0495	0.179886	0.9765	0.706394
F8WA42	Inactive C-alpha-formylglycine-generating enzyme 2 OS=Homo sapiens OX=9606 GN=SUMF2 PE=1 SV=1 - [F8WA42_HUMAN]	0.2905	19	2	10	17	358	39.4	9.72	1.0705	0.049011	0.9175	0.615071
Q9NRF8	CTP synthase 2 OS=Homo sapiens OX=9606 GN=CTPS2 PE=1 SV=1 - [PYRG2_HUMAN]	0.2628	1	3	14	41	586	65.6	6.9	0.9415	0.553471	0.903	0.358956
B1AP13	Complement decay-accelerating factor OS=Homo sapiens OX=9606 GN=CD55 PE=1 SV=1 - [B1AP13_HUMAN]	0.2725	13	4	10	24	444	49.3	8.82	1.197	0.00326582	1.672	0.000711782
Q9H3S7	Tyrosine-protein phosphatase non-receptor type 23 OS=Homo sapiens OX=9606 GN=PTPN23 PE=1 SV=1 - [PTN23_HUMAN]	0.1932	6	7	29	50	1636	178.9	6.92	1.0185	0.782452	0.9685	0.751723
H0Y4E5	COMM domain-containing protein 3 (Fragment) OS=Homo sapiens OX=9606 GN=COMMD3 PE=1 SV=1 - [H0Y4E5_HUMAN]	0.1208	3	1	2	3	149	16.7	7.88	1.264	0.233771	0.833	0.699442
H0YJ04	Ral GTPase-activating protein subunit alpha-1 (Fragment) OS=Homo sapiens OX=9606 GN=RALGAPA1 PE=1 SV=1 - [H0YJ04_HUMAN]	0.3652	1	1	12	25	356	40.9	8.47	2.531		1.02
P11802	Cyclin-dependent kinase 4 OS=Homo sapiens OX=9606 GN=CDK4 PE=1 SV=2 - [CDK4_HUMAN]	0.4653	127	3	12	29	303	33.7	7.01	0.958	0.150366	0.783	0.0344273
K7ELW4	Zinc finger protein 383 OS=Homo sapiens OX=9606 GN=ZNF383 PE=4 SV=1 - [K7ELW4_HUMAN]	0.2346	1	1	2	3	81	9	4.13
O95155	Ubiquitin conjugation factor E4 B OS=Homo sapiens OX=9606 GN=UBE4B PE=1 SV=1 - [UBE4B_HUMAN]	0.1674	3	3	19	30	1302	146.1	6.55	0.755	0.000845275	0.816	0.00557094
P06748	Nucleophosmin OS=Homo sapiens OX=9606 GN=NPM1 PE=1 SV=2 - [NPM_HUMAN]	0.585	19	3	19	342	294	32.6	4.78	0.904	0.293389	1.262	0.0360811
A0A0S2Z4G7	Nucleophosmin (Nucleolar phosphoprotein B23, numatrin), isoform CRA_f (Fragment) OS=Homo sapiens OX=9606 GN=NPM1 PE=2 SV=1 - [A0A0S2Z4G7_HUMAN]	0.5547	13	1	16	312	265	29.4	4.61	1.093		0.584
E9PGT1	Translin OS=Homo sapiens OX=9606 GN=TSN PE=1 SV=1 - [E9PGT1_HUMAN]	0.3498	7	5	9	23	223	25.6	6.89	0.842	2.93195e-05	0.898	0.0146697
Q9Y3R5	Protein dopey-2 OS=Homo sapiens OX=9606 GN=DOP1B PE=1 SV=5 - [DOP2_HUMAN]	0.1715	2	1	34	47	2298	258.1	6.29	1.254		1.187
Q9HC35	Echinoderm microtubule-associated protein-like 4 OS=Homo sapiens OX=9606 GN=EML4 PE=1 SV=3 - [EMAL4_HUMAN]	0.2569	13	18	29	87	981	108.8	6.4	1.087	0.0193069	1.152	1.82931e-08
Q96I24	Far upstream element-binding protein 3 OS=Homo sapiens OX=9606 GN=FUBP3 PE=1 SV=2 - [FUBP3_HUMAN]	0.2692	1	2	18	78	572	61.6	8.38	1.172	0.372571	1.267	0.292357
P46926	Glucosamine-6-phosphate isomerase 1 OS=Homo sapiens OX=9606 GN=GNPDA1 PE=1 SV=1 - [GNPI1_HUMAN]	0.4844	11	5	12	47	289	32.6	6.92	0.895	0.000109777	0.7815	3.02126e-06
Q9HCD5	Nuclear receptor coactivator 5 OS=Homo sapiens OX=9606 GN=NCOA5 PE=1 SV=2 - [NCOA5_HUMAN]	0.266	1	1	16	30	579	65.5	9.6	0.933		1.902
P49770	Translation initiation factor eIF-2B subunit beta OS=Homo sapiens OX=9606 GN=EIF2B2 PE=1 SV=3 - [EI2BB_HUMAN]	0.3162	4	3	10	14	351	39	6.16	0.994	0.742355	1.0395	0.0930862
P61247	40S ribosomal protein S3a OS=Homo sapiens OX=9606 GN=RPS3A PE=1 SV=2 - [RS3A_HUMAN]	0.6705	16	13	25	97	264	29.9	9.73	1.103	0.0116172	0.988	0.618531
P51692	Signal transducer and activator of transcription 5B OS=Homo sapiens OX=9606 GN=STAT5B PE=1 SV=2 - [STA5B_HUMAN]	0.2186	8	3	19	30	787	89.8	6.05	1.069	0.944935	1.044	0.983303
D6RD18	Heterogeneous nuclear ribonucleoprotein A/B OS=Homo sapiens OX=9606 GN=HNRNPAB PE=1 SV=1 - [D6RD18_HUMAN]	0.6184	6	8	18	186	283	30.5	7.91	0.926	0.00157197	1.44	1.5586e-37
Q9NQ66	1-phosphatidylinositol 4,5-bisphosphate phosphodiesterase beta-1 OS=Homo sapiens OX=9606 GN=PLCB1 PE=1 SV=1 - [PLCB1_HUMAN]	0.2089	11	2	29	44	1216	138.5	6.23	0.9585	0.426572	0.9785	0.88293
Q15717	ELAV-like protein 1 OS=Homo sapiens OX=9606 GN=ELAVL1 PE=1 SV=2 - [ELAV1_HUMAN]	0.2393	3	1	9	21	326	36.1	9.17	1.221		1.014
A0A0A0MSW4	Phosphatidylinositol transfer protein beta isoform OS=Homo sapiens OX=9606 GN=PITPNB PE=1 SV=1 - [A0A0A0MSW4_HUMAN]	0.4317	12	3	12	26	271	31.6	6.87	0.936	0.146331	0.9055	0.0785456
A0A087X117	Nodal modulator 1 OS=Homo sapiens OX=9606 GN=NOMO1 PE=1 SV=1 - [A0A087X117_HUMAN]	0.2368	9	1	21	34	1267	139.4	5.85	0.993		1.002
P28330	Long-chain specific acyl-CoA dehydrogenase, mitochondrial OS=Homo sapiens OX=9606 GN=ACADL PE=1 SV=2 - [ACADL_HUMAN]	0.1488	1	1	7	25	430	47.6	7.8	0.891		1.099
K7EK33	DAZ-associated protein 1 OS=Homo sapiens OX=9606 GN=DAZAP1 PE=1 SV=2 - [K7EK33_HUMAN]	0.2241	6	4	7	35	406	43.2	8.56	0.933	0.00730683	1.229	7.47823e-06
Q9H5Y7	SLIT and NTRK-like protein 6 OS=Homo sapiens OX=9606 GN=SLITRK6 PE=2 SV=3 - [SLIK6_HUMAN]	0.1427	1	1	11	23	841	95	6.52	1.224		1.372
Q9UFC0	Leucine-rich repeat and WD repeat-containing protein 1 OS=Homo sapiens OX=9606 GN=LRWD1 PE=1 SV=2 - [LRWD1_HUMAN]	0.1422	3	1	8	13	647	70.8	7.21	1.01		1.168
P18825	Alpha-2C adrenergic receptor OS=Homo sapiens OX=9606 GN=ADRA2C PE=2 SV=2 - [ADA2C_HUMAN]	0.1126	2	1	6	7	462	49.5	10.3
P51808	Dynein light chain Tctex-type 3 OS=Homo sapiens OX=9606 GN=DYNLT3 PE=1 SV=1 - [DYLT3_HUMAN]	0.3448	3	2	3	4	116	13.1	5.66	0.68	0.203361	0.6825	0.200795
P36551	Oxygen-dependent coproporphyrinogen-III oxidase, mitochondrial OS=Homo sapiens OX=9606 GN=CPOX PE=1 SV=3 - [HEM6_HUMAN]	0.2907	2	3	14	27	454	50.1	8.25	1.352	6.02589e-06	1.13	0.00936388
F5H7S7	Ras GTPase-activating-like protein IQGAP2 OS=Homo sapiens OX=9606 GN=IQGAP2 PE=1 SV=2 - [F5H7S7_HUMAN]	0.3023	11	6	48	197	1525	174.3	5.69	0.9835	0.926431	0.556	2.97805e-10
O75368	SH3 domain-binding glutamic acid-rich-like protein OS=Homo sapiens OX=9606 GN=SH3BGRL PE=1 SV=1 - [SH3L1_HUMAN]	0.5702	3	2	7	17	114	12.8	5.25	1.051	0.48543	0.944	0.382693
P57060	RWD domain-containing protein 2B OS=Homo sapiens OX=9606 GN=RWDD2B PE=1 SV=1 - [RWD2B_HUMAN]	0.2226	2	1	7	14	319	36.3	5.87	1.047		0.987
Q8N8Q9	Magnesium transporter NIPA2 OS=Homo sapiens OX=9606 GN=NIPA2 PE=2 SV=1 - [NIPA2_HUMAN]	0.0694	1	1	2	7	360	39.2	8.22	0.857		2.323
H3BTL1	Microtubule-associated protein 1 light chain 3 beta, isoform CRA_f OS=Homo sapiens OX=9606 GN=MAP1LC3B PE=3 SV=1 - [H3BTL1_HUMAN]	0.3733	4	1	3	11	75	9	9.82	0.968	0.642432	1.114	0.233548
P07814	Bifunctional glutamate/proline--tRNA ligase OS=Homo sapiens OX=9606 GN=EPRS PE=1 SV=5 - [SYEP_HUMAN]	0.4702	8	43	79	263	1512	170.5	7.33	1.0875	1.05244e-09	1.004	0.637958
Q8TEA1	Putative methyltransferase NSUN6 OS=Homo sapiens OX=9606 GN=NSUN6 PE=1 SV=1 - [NSUN6_HUMAN]	0.2644	2	1	11	17	469	51.7	7.96	0.827		1.038
Q86VY9	Transmembrane protein 200A OS=Homo sapiens OX=9606 GN=TMEM200A PE=1 SV=1 - [T200A_HUMAN]	0.1609	2	1	10	15	491	54.3	9.17	1.35		1.104
A6NMQ3	Alpha-endosulfine OS=Homo sapiens OX=9606 GN=ENSA PE=1 SV=2 - [A6NMQ3_HUMAN]	0.5786	5	1	10	24	140	15.6	8.24	0.994	0.617203	0.894	0.169866
Q7Z2Z2	Elongation factor-like GTPase 1 OS=Homo sapiens OX=9606 GN=EFL1 PE=1 SV=2 - [EFL1_HUMAN]	0.1821	6	8	21	42	1120	125.3	5.91	0.9395	0.157671	0.974	0.173206
Q2TAM5	RELA protein OS=Homo sapiens OX=9606 GN=RELA PE=1 SV=1 - [Q2TAM5_HUMAN]	0.2042	11	1	8	14	377	42.8	8.37	1.187		1.397
F8WC89	SAC3 domain-containing protein 1 OS=Homo sapiens OX=9606 GN=SAC3D1 PE=1 SV=1 - [F8WC89_HUMAN]	0.2765	3	2	8	12	358	38.6	7.62	0.94	0.712291	1.172	0.225657
Q8IUZ0	Leucine-rich repeat-containing protein 49 OS=Homo sapiens OX=9606 GN=LRRC49 PE=2 SV=2 - [LRC49_HUMAN]	0.2289	3	2	18	33	686	78.8	7.87	0.892	0.696054	1.3495	0.225203
D6RBW1	Eukaryotic translation initiation factor 4E OS=Homo sapiens OX=9606 GN=EIF4E PE=1 SV=1 - [D6RBW1_HUMAN]	0.3633	16	6	10	75	245	28.5	8.12	1.112	0.6778	1.2095	6.73861e-09
Q9NRK6	ATP-binding cassette sub-family B member 10, mitochondrial OS=Homo sapiens OX=9606 GN=ABCB10 PE=1 SV=2 - [ABCBA_HUMAN]	0.1409	2	1	9	14	738	79.1	9.85	0.573		0.881
Q9P000	COMM domain-containing protein 9 OS=Homo sapiens OX=9606 GN=COMMD9 PE=1 SV=2 - [COMD9_HUMAN]	0.2475	4	3	4	4	198	21.8	5.88	0.9495	0.130492	0.842	0.216732
O76003	Glutaredoxin-3 OS=Homo sapiens OX=9606 GN=GLRX3 PE=1 SV=2 - [GLRX3_HUMAN]	0.3015	1	7	11	37	335	37.4	5.39	0.948	0.0158552	0.9005	0.0287119
A6NIR2	Chromosome 1 open reading frame 41, isoform CRA_b OS=Homo sapiens OX=9606 GN=HSPB11 PE=1 SV=1 - [A6NIR2_HUMAN]	0.2589	3	1	3	5	112	13	4.77	0.8415	0.0102956	0.9955	0.585313
Q96EN8	Molybdenum cofactor sulfurase OS=Homo sapiens OX=9606 GN=MOCOS PE=1 SV=2 - [MOCOS_HUMAN]	0.1025	1	2	12	17	888	98.1	6.7	1.1475	0.577046	1.203	0.484862
Q96RS6	NudC domain-containing protein 1 OS=Homo sapiens OX=9606 GN=NUDCD1 PE=1 SV=2 - [NUDC1_HUMAN]	0.1012	1	1	6	12	583	66.7	5.11	0.968		1.273
O75340	Programmed cell death protein 6 OS=Homo sapiens OX=9606 GN=PDCD6 PE=1 SV=1 - [PDCD6_HUMAN]	0.3508	5	5	8	31	191	21.9	5.4	1.0045	0.585165	1.2	4.9973e-05
Q13162	Peroxiredoxin-4 OS=Homo sapiens OX=9606 GN=PRDX4 PE=1 SV=1 - [PRDX4_HUMAN]	0.3247	4	5	9	193	271	30.5	6.29	0.9855	0.791483	0.9785	0.398766
F2Z2V0	Copine-1 (Fragment) OS=Homo sapiens OX=9606 GN=CPNE1 PE=1 SV=1 - [F2Z2V0_HUMAN]	0.1614	19	5	10	36	533	58.6	5.83	0.9975	0.388426	0.607	8.1591e-07
P02795	Metallothionein-2 OS=Homo sapiens OX=9606 GN=MT2A PE=1 SV=1 - [MT2_HUMAN]	0.6557	8	1	3	4	61	6	7.83	0.806	0.329499	0.864	0.820472
P48547	Potassium voltage-gated channel subfamily C member 1 OS=Homo sapiens OX=9606 GN=KCNC1 PE=1 SV=1 - [KCNC1_HUMAN]	0.1252	1	1	9	52	511	57.9	6.58	0.993	0.900463	0.673	0.0573178
B7Z5B4	Carcinoembryonic antigen-related cell adhesion molecule 3, isoform CRA_c OS=Homo sapiens OX=9606 GN=CEACAM3 PE=2 SV=1 - [B7Z5B4_HUMAN]	0.0791	2	1	1	4	177	19.4	5.22	1.126		0.714
Q8N6S4	Ankyrin repeat domain-containing protein 13C OS=Homo sapiens OX=9606 GN=ANKRD13C PE=2 SV=2 - [AN13C_HUMAN]	0.2126	1	1	12	29	541	60.8	6.93	2.531		1.02
P52597	Heterogeneous nuclear ribonucleoprotein F OS=Homo sapiens OX=9606 GN=HNRNPF PE=1 SV=3 - [HNRPF_HUMAN]	0.2771	5	1	10	24	415	45.6	5.58	0.856		1.12
P42166	Lamina-associated polypeptide 2, isoform alpha OS=Homo sapiens OX=9606 GN=TMPO PE=1 SV=2 - [LAP2A_HUMAN]	0.3084	6	8	17	47	694	75.4	7.66	0.8	0.000279882	1.03	0.450227
Q9UKP4	A disintegrin and metalloproteinase with thrombospondin motifs 7 OS=Homo sapiens OX=9606 GN=ADAMTS7 PE=1 SV=2 - [ATS7_HUMAN]	0.0664	1	1	11	25	1686	184	6.2	0.806		0.779
J3KN16	Proteasome adapter and scaffold protein ECM29 OS=Homo sapiens OX=9606 GN=ECPAS PE=1 SV=1 - [J3KN16_HUMAN]	0.2945	7	16	56	96	2017	223.6	8.75	1.0435	0.0164595	0.727	3.13245e-05
Q01105	Protein SET OS=Homo sapiens OX=9606 GN=SET PE=1 SV=3 - [SET_HUMAN]	0.3759	7	7	12	142	290	33.5	4.32	0.8335	4.91243e-17	1.1255	3.43174e-16
Q8IUD2	ELKS/Rab6-interacting/CAST family member 1 OS=Homo sapiens OX=9606 GN=ERC1 PE=1 SV=1 - [RB6I2_HUMAN]	0.2715	6	1	42	71	1116	128	5.97	1.141		1.064
E9PQA6	Multivesicular body subunit 12A OS=Homo sapiens OX=9606 GN=MVB12A PE=1 SV=1 - [E9PQA6_HUMAN]	0.2821	7	3	7	11	273	28.7	9.64	0.898	0.255739	0.8345	0.0905902
Q86SZ2	Trafficking protein particle complex subunit 6B OS=Homo sapiens OX=9606 GN=TRAPPC6B PE=1 SV=1 - [TPC6B_HUMAN]	0.5443	3	1	8	21	158	18	8.68	0.933		0.934
Q9Y3I0	tRNA-splicing ligase RtcB homolog OS=Homo sapiens OX=9606 GN=RTCB PE=1 SV=1 - [RTCB_HUMAN]	0.4178	4	10	23	53	505	55.2	7.23	0.9125	0.0910926	0.9595	0.0638199
P45983	Mitogen-activated protein kinase 8 OS=Homo sapiens OX=9606 GN=MAPK8 PE=1 SV=2 - [MK08_HUMAN]	0.3536	5	1	14	25	427	48.3	6.89	1.016		0.59
Q9UBE0	SUMO-activating enzyme subunit 1 OS=Homo sapiens OX=9606 GN=SAE1 PE=1 SV=1 - [SAE1_HUMAN]	0.4682	6	4	15	35	346	38.4	5.3	1.2315	0.0181641	0.7515	0.0162302
P61158	Actin-related protein 3 OS=Homo sapiens OX=9606 GN=ACTR3 PE=1 SV=3 - [ARP3_HUMAN]	0.6005	17	19	22	265	418	47.3	5.88	1.0755	1.00013e-06	0.868	9.91816e-21
O14638	Ectonucleotide pyrophosphatase/phosphodiesterase family member 3 OS=Homo sapiens OX=9606 GN=ENPP3 PE=1 SV=2 - [ENPP3_HUMAN]	0.1234	3	1	13	20	875	100.1	6.57	1.275		1.121
P01024	Complement C3 OS=Homo sapiens OX=9606 GN=C3 PE=1 SV=2 - [CO3_HUMAN]	0.3379	4	7	49	92	1663	187	6.4	1.096	0.0598103	1.479	0.0103336
Q8NDB2	B-cell scaffold protein with ankyrin repeats OS=Homo sapiens OX=9606 GN=BANK1 PE=1 SV=3 - [BANK1_HUMAN]	0.1389	1	1	11	22	785	89.2	5.4	1.095		0.817
Q8NEH6	Meiosis-specific nuclear structural protein 1 OS=Homo sapiens OX=9606 GN=MNS1 PE=2 SV=2 - [MNS1_HUMAN]	0.4566	2	1	27	61	495	60.5	7.12	1.157		0.951
Q13418	Integrin-linked protein kinase OS=Homo sapiens OX=9606 GN=ILK PE=1 SV=2 - [ILK_HUMAN]	0.3938	3	6	19	52	452	51.4	8.07	0.9715	0.127841	0.681	0.000739939
O75886	Signal transducing adapter molecule 2 OS=Homo sapiens OX=9606 GN=STAM2 PE=1 SV=1 - [STAM2_HUMAN]	0.2781	1	2	12	21	525	58.1	5.07	0.972	0.438505	0.903	0.664429
Q86TU7	Actin-histidine N-methyltransferase OS=Homo sapiens OX=9606 GN=SETD3 PE=1 SV=1 - [SETD3_HUMAN]	0.2525	3	6	18	41	594	67.2	5.96	1.047	0.580641	1.562	0.00208924
P16152	Carbonyl reductase [NADPH] 1 OS=Homo sapiens OX=9606 GN=CBR1 PE=1 SV=3 - [CBR1_HUMAN]	0.574	3	9	15	59	277	30.4	8.32	1.0095	0.572059	0.79	2.75953e-05
H3BQB1	Adenine phosphoribosyltransferase (Fragment) OS=Homo sapiens OX=9606 GN=APRT PE=1 SV=1 - [H3BQB1_HUMAN]	0.5185	6	6	9	35	162	17.6	7.5	1.2	6.62613e-06	0.8525	0.00400106
E7EQB9	DNA-directed RNA polymerases I and III subunit RPAC1 OS=Homo sapiens OX=9606 GN=POLR1C PE=1 SV=1 - [E7EQB9_HUMAN]	0.1858	10	2	6	12	296	33.8	5.96	1.1295	0.315426	1.0675	0.231511
O14556	Glyceraldehyde-3-phosphate dehydrogenase, testis-specific OS=Homo sapiens OX=9606 GN=GAPDHS PE=1 SV=2 - [G3PT_HUMAN]	0.1373	1	1	5	84	408	44.5	8.19	1.125	0.527108	0.832	0.116645
V9HW25	Epididymis secretory protein Li 273 OS=Homo sapiens OX=9606 GN=HEL-S-273 PE=2 SV=1 - [V9HW25_HUMAN]	0.7289	13	4	34	363	284	33	4.67	1.0905	0.000131165	0.782	2.53207e-07
Q9GZS1	DNA-directed RNA polymerase I subunit RPA49 OS=Homo sapiens OX=9606 GN=POLR1E PE=1 SV=3 - [RPA49_HUMAN]	0.148	4	2	8	21	419	47.2	8.94	1.097	0.415924	1.122	0.529343
A0A087WYS1	UTP--glucose-1-phosphate uridylyltransferase OS=Homo sapiens OX=9606 GN=UGP2 PE=1 SV=1 - [A0A087WYS1_HUMAN]	0.5413	19	14	26	82	508	56.9	7.88	1.1035	9.99181e-07	0.9375	0.188333
Q3B726	DNA-directed RNA polymerase I subunit RPA43 OS=Homo sapiens OX=9606 GN=TWISTNB PE=1 SV=1 - [RPA43_HUMAN]	0.1716	1	1	5	13	338	37.4	6.98	0.738		1.228
K7ERP1	Protein rogdi homolog OS=Homo sapiens OX=9606 GN=ROGDI PE=1 SV=1 - [K7ERP1_HUMAN]	0.1174	4	1	3	6	230	25.3	8.35	0.977		0.867
Q5T4U8	Geranylgeranyl transferase type-2 subunit beta OS=Homo sapiens OX=9606 GN=RABGGTB PE=1 SV=1 - [Q5T4U8_HUMAN]	0.1842	3	2	3	3	152	17.3	5.5	1.005	0.949171	0.904	0.585474
A0A087WTW0	E3 ubiquitin-protein ligase UHRF1 OS=Homo sapiens OX=9606 GN=UHRF1 PE=1 SV=1 - [A0A087WTW0_HUMAN]	0.3489	6	7	27	65	857	96.6	8.34	0.8965	0.00339039	1.5125	3.96636e-12
O00629	Importin subunit alpha-3 OS=Homo sapiens OX=9606 GN=KPNA4 PE=1 SV=1 - [IMA3_HUMAN]	0.3186	1	2	14	49	521	57.9	4.96	0.8535	0.00749957	0.7955	0.0578443
Q9BY44	Eukaryotic translation initiation factor 2A OS=Homo sapiens OX=9606 GN=EIF2A PE=1 SV=3 - [EIF2A_HUMAN]	0.4393	5	17	26	143	585	64.9	8.87	1.007	0.444759	1.3145	5.13099e-30
H7C474	Mitoguardin 2 (Fragment) OS=Homo sapiens OX=9606 GN=MIGA2 PE=1 SV=1 - [H7C474_HUMAN]	0.3077	1	1	3	5	143	15.5	9.13	0.995		0.888
Q99622	Protein C10 OS=Homo sapiens OX=9606 GN=C12orf57 PE=1 SV=1 - [C10_HUMAN]	0.4365	4	3	4	5	126	13.2	5.14	0.962	0.938255	1.1495	0.678123
P08243	Asparagine synthetase [glutamine-hydrolyzing] OS=Homo sapiens OX=9606 GN=ASNS PE=1 SV=4 - [ASNS_HUMAN]	0.2157	7	3	12	19	561	64.3	6.86	0.888	0.664234	0.661	0.0114463
P51572	B-cell receptor-associated protein 31 OS=Homo sapiens OX=9606 GN=BCAP31 PE=1 SV=3 - [BAP31_HUMAN]	0.4919	4	2	12	22	246	28	8.44	1.0075	0.955765	1.7365	0.224037
P31327	Carbamoyl-phosphate synthase [ammonia], mitochondrial OS=Homo sapiens OX=9606 GN=CPS1 PE=1 SV=2 - [CPSM_HUMAN]	0.4387	12	23	63	152	1500	164.8	6.74	0.9495	0.0105468	1.246	4.51212e-14
O95394	Phosphoacetylglucosamine mutase OS=Homo sapiens OX=9606 GN=PGM3 PE=1 SV=1 - [AGM1_HUMAN]	0.262	16	4	12	21	542	59.8	6.25	1.094	0.07423	1.0195	0.992757
O43776	Asparagine--tRNA ligase, cytoplasmic OS=Homo sapiens OX=9606 GN=NARS PE=1 SV=1 - [SYNC_HUMAN]	0.4891	10	13	27	120	548	62.9	6.25	0.936	0.000803515	0.9905	0.986841
Q99961	Endophilin-A2 OS=Homo sapiens OX=9606 GN=SH3GL1 PE=1 SV=1 - [SH3G1_HUMAN]	0.4755	5	7	18	42	368	41.5	5.43	0.932	0.00277933	0.9265	0.0171836
P55084	Trifunctional enzyme subunit beta, mitochondrial OS=Homo sapiens OX=9606 GN=HADHB PE=1 SV=3 - [ECHB_HUMAN]	0.2574	9	2	15	25	474	51.3	9.41	0.962	0.0341292	1.355	0.372924
A0A140TA25	Unconventional myosin-Ih OS=Homo sapiens OX=9606 GN=MYO1H PE=1 SV=1 - [A0A140TA25_HUMAN]	0.2669	3	1	33	92	1038	119.9	9.14	2.611		1.02
Q9NXW9	Alpha-ketoglutarate-dependent dioxygenase alkB homolog 4 OS=Homo sapiens OX=9606 GN=ALKBH4 PE=1 SV=1 - [ALKB4_HUMAN]	0.0728	1	1	2	2	302	33.8	6.67	1.4		1.535
A6NHL2	Tubulin alpha chain-like 3 OS=Homo sapiens OX=9606 GN=TUBAL3 PE=1 SV=2 - [TBAL3_HUMAN]	0.2578	1	1	11	122	446	49.9	6.05	0.833	0.0244243	0.824	0.202429
Q7Z7G8	Vacuolar protein sorting-associated protein 13B OS=Homo sapiens OX=9606 GN=VPS13B PE=1 SV=2 - [VP13B_HUMAN]	0.1616	1	1	55	92	4022	448.4	6.46	0.675		1.136
Q9H0R4	Haloacid dehalogenase-like hydrolase domain-containing protein 2 OS=Homo sapiens OX=9606 GN=HDHD2 PE=1 SV=1 - [HDHD2_HUMAN]	0.1236	3	1	4	20	259	28.5	6.24	1.226	0.326266	0.686	0.185981
B8ZZN6	Small ubiquitin-related modifier 1 OS=Homo sapiens OX=9606 GN=SUMO1 PE=1 SV=1 - [B8ZZN6_HUMAN]	0.5137	5	3	8	12	146	16.6	6.2	1.089	0.400499	1.008	0.290634
D6RBJ9	Deoxycytidylate deaminase (Fragment) OS=Homo sapiens OX=9606 GN=DCTD PE=1 SV=1 - [D6RBJ9_HUMAN]	0.2071	8	2	3	12	169	19	6.52	0.899	0.276565	1.187	0.109003
A8MYB8	Aldehyde dehydrogenase, dimeric NADP-preferring OS=Homo sapiens OX=9606 GN=ALDH3A1 PE=1 SV=1 - [A8MYB8_HUMAN]	0.1568	7	1	7	9	389	43.3	6.62	0.938		0.868
A0A087WYR3	Tumor protein D54 OS=Homo sapiens OX=9606 GN=TPD52L2 PE=1 SV=1 - [A0A087WYR3_HUMAN]	0.3378	7	2	9	19	222	23.8	6.55	0.886	0.00868417	0.9825	0.86144
Q4G148	Glucoside xylosyltransferase 1 OS=Homo sapiens OX=9606 GN=GXYLT1 PE=1 SV=2 - [GXLT1_HUMAN]	0.1477	1	1	7	11	440	50.5	8.65	1.367		1.361
I3L2C7	Gem-associated protein 4 OS=Homo sapiens OX=9606 GN=GEMIN4 PE=1 SV=1 - [I3L2C7_HUMAN]	0.1738	5	1	16	28	1047	118.7	6.19	0.961		0.544
Q8TF46	DIS3-like exonuclease 1 OS=Homo sapiens OX=9606 GN=DIS3L PE=1 SV=2 - [DI3L1_HUMAN]	0.1822	3	1	16	27	1054	120.7	6.54	1.379		1.406
P06703	Protein S100-A6 OS=Homo sapiens OX=9606 GN=S100A6 PE=1 SV=1 - [S10A6_HUMAN]	0.6333	3	4	5	211	90	10.2	5.48	1.2475	2.67297e-31	1.229	2.49814e-18
P52888	Thimet oligopeptidase OS=Homo sapiens OX=9606 GN=THOP1 PE=1 SV=2 - [THOP1_HUMAN]	0.2104	5	3	15	23	689	78.8	6.05	1.08	0.209681	0.7355	0.0474988
A0A0J9YX13	GDP-L-fucose synthase (Fragment) OS=Homo sapiens OX=9606 GN=TSTA3 PE=1 SV=1 - [A0A0J9YX13_HUMAN]	0.3665	8	1	4	5	221	24.3	7.05	0.862		0.606
K7EQZ3	Uncharacterized protein (Fragment) OS=Homo sapiens OX=9606 PE=4 SV=1 - [K7EQZ3_HUMAN]	0.3791	2	1	5	10	153	16.4	9.41	1.616	0.00782623	1.109	0.383601
Q05932	Folylpolyglutamate synthase, mitochondrial OS=Homo sapiens OX=9606 GN=FPGS PE=1 SV=3 - [FOLC_HUMAN]	0.1022	1	1	5	7	587	64.6	7.94	0.673		1.601
E9PL11	Nuclear transcription factor Y subunit gamma (Fragment) OS=Homo sapiens OX=9606 GN=NFYC PE=1 SV=1 - [E9PL11_HUMAN]	0.2947	6	1	2	2	95	10.8	5.1	0.787		0.988
P09914	Interferon-induced protein with tetratricopeptide repeats 1 OS=Homo sapiens OX=9606 GN=IFIT1 PE=1 SV=2 - [IFIT1_HUMAN]	0.3619	7	2	16	43	478	55.3	7.2	0.874	0.588476	0.9655	0.724557
Q96G03	Phosphoglucomutase-2 OS=Homo sapiens OX=9606 GN=PGM2 PE=1 SV=4 - [PGM2_HUMAN]	0.2843	3	2	16	45	612	68.2	6.73	0.974	0.917428	0.953	0.249066
E2QRF9	Geminin (Fragment) OS=Homo sapiens OX=9606 GN=GMNN PE=1 SV=1 - [E2QRF9_HUMAN]	0.2458	5	1	4	7	179	20.5	5.39	1.201		1.208
Q9UMN6	Histone-lysine N-methyltransferase 2B OS=Homo sapiens OX=9606 GN=KMT2B PE=1 SV=1 - [KMT2B_HUMAN]	0.1617	1	1	43	95	2715	293.3	8.22	0.983		1.253
A4D1P6	WD repeat-containing protein 91 OS=Homo sapiens OX=9606 GN=WDR91 PE=1 SV=2 - [WDR91_HUMAN]	0.2021	3	1	17	30	747	83.3	6.58	1.028	0.59651	0.881	0.167735
C9JJN9	Vacuolar protein sorting-associated protein 8 homolog OS=Homo sapiens OX=9606 GN=VPS8 PE=1 SV=1 - [C9JJN9_HUMAN]	0.0854	3	1	16	28	1428	161.7	5.67	1.075		1.679
Q8WVH0	Complexin-3 OS=Homo sapiens OX=9606 GN=CPLX3 PE=2 SV=1 - [CPLX3_HUMAN]	0.3924	1	1	5	7	158	17.5	4.96	1.439		1.252
P67775	Serine/threonine-protein phosphatase 2A catalytic subunit alpha isoform OS=Homo sapiens OX=9606 GN=PPP2CA PE=1 SV=1 - [PP2AA_HUMAN]	0.4919	16	6	13	43	309	35.6	5.54	1.0465	0.013556	0.954	0.101275
F6WQW2	Ran-specific GTPase-activating protein OS=Homo sapiens OX=9606 GN=RANBP1 PE=1 SV=1 - [F6WQW2_HUMAN]	0.4784	13	4	16	38	278	31.9	8.75	0.8465	0.0159239	0.8095	2.31141e-05
G3V1C3	Apoptosis inhibitor 5 OS=Homo sapiens OX=9606 GN=API5 PE=1 SV=1 - [G3V1C3_HUMAN]	0.5784	5	15	35	135	510	57.5	6.09	1.054	0.0747467	1.286	3.43366e-19
Q9NSC5	Homer protein homolog 3 OS=Homo sapiens OX=9606 GN=HOMER3 PE=1 SV=2 - [HOME3_HUMAN]	0.3269	5	1	12	23	361	39.8	5.45	0.826		1.119
H7C4C4	SEC23-interacting protein (Fragment) OS=Homo sapiens OX=9606 GN=SEC23IP PE=1 SV=1 - [H7C4C4_HUMAN]	0.2549	2	1	4	5	153	18.3	5.17	0.836		1.051
Q9UPV0	Centrosomal protein of 164 kDa OS=Homo sapiens OX=9606 GN=CEP164 PE=1 SV=3 - [CE164_HUMAN]	0.1884	3	1	27	44	1460	164.2	5.36	0.334		2.395
E5RJD8	Tubulin-specific chaperone A OS=Homo sapiens OX=9606 GN=TBCA PE=1 SV=1 - [E5RJD8_HUMAN]	0.479	6	6	8	35	119	14.3	5.12	1.015	0.855038	0.932	0.163191
A0A0C4DG34	Arf-GAP domain and FG repeat-containing protein 2 OS=Homo sapiens OX=9606 GN=AGFG2 PE=1 SV=1 - [A0A0C4DG34_HUMAN]	0.3806	2	1	8	12	155	17.2	8.98	0.959		1.105
O14976	Cyclin-G-associated kinase OS=Homo sapiens OX=9606 GN=GAK PE=1 SV=2 - [GAK_HUMAN]	0.1449	5	1	17	24	1311	143.1	5.73	1.286		1.081
P08621	U1 small nuclear ribonucleoprotein 70 kDa OS=Homo sapiens OX=9606 GN=SNRNP70 PE=1 SV=2 - [RU17_HUMAN]	0.2929	2	1	12	15	437	51.5	9.94	0.813		1.105
Q96TA1	Niban-like protein 1 OS=Homo sapiens OX=9606 GN=FAM129B PE=1 SV=3 - [NIBL1_HUMAN]	0.4826	11	26	41	181	746	84.1	6.19	1.2035	1.41477e-16	1.0595	0.000135379
Q14847	LIM and SH3 domain protein 1 OS=Homo sapiens OX=9606 GN=LASP1 PE=1 SV=2 - [LASP1_HUMAN]	0.5517	11	14	18	98	261	29.7	7.05	1.047	0.0026437	0.873	1.51961e-06
O15523	ATP-dependent RNA helicase DDX3Y OS=Homo sapiens OX=9606 GN=DDX3Y PE=1 SV=2 - [DDX3Y_HUMAN]	0.3939	30	9	28	75	660	73.1	7.55	1.0655	0.576386	1.0745	0.0844147
P09960	Leukotriene A-4 hydrolase OS=Homo sapiens OX=9606 GN=LTA4H PE=1 SV=2 - [LKHA4_HUMAN]	0.2177	4	8	13	27	611	69.2	6.18	1.0285	0.757846	0.818	0.000510294
M0R2J8	Doublecortin domain-containing protein 1 OS=Homo sapiens OX=9606 GN=DCDC1 PE=1 SV=1 - [DCDC1_HUMAN]	0.2193	3	1	43	94	1783	200.5	8.9	0.923		0.854
Q9UKS6	Protein kinase C and casein kinase substrate in neurons protein 3 OS=Homo sapiens OX=9606 GN=PACSIN3 PE=1 SV=2 - [PACN3_HUMAN]	0.4222	10	7	16	27	424	48.5	6.18	0.7755	0.025439	1.23	0.0111233
Q7Z3K3	Pogo transposable element with ZNF domain OS=Homo sapiens OX=9606 GN=POGZ PE=1 SV=2 - [POGZ_HUMAN]	0.1454	2	1	22	51	1410	155.2	7.4	0.79		0.753
A0A0C4DH18	ADP-ribosylation factor-like protein 6-interacting protein 4 OS=Homo sapiens OX=9606 GN=ARL6IP4 PE=1 SV=1 - [A0A0C4DH18_HUMAN]	0.2707	3	1	6	17	181	20.1	11.59	0.937		1.339
Q15024	Exosome complex component RRP42 OS=Homo sapiens OX=9606 GN=EXOSC7 PE=1 SV=3 - [EXOS7_HUMAN]	0.1993	3	1	8	12	291	31.8	5.19	1.105	0.356049	1.053	0.812121
A0A087WY71	AP-2 complex subunit mu OS=Homo sapiens OX=9606 GN=AP2M1 PE=1 SV=1 - [A0A087WY71_HUMAN]	0.3364	14	5	13	30	434	49.5	9.54	1.102	0.600748	1.079	0.0777512
Q9HAB8	Phosphopantothenate--cysteine ligase OS=Homo sapiens OX=9606 GN=PPCS PE=1 SV=2 - [PPCS_HUMAN]	0.0997	1	1	3	6	311	34	6.71	1.51		1.027
A0A024R5Z9	Pyruvate kinase OS=Homo sapiens OX=9606 GN=PKM2 PE=3 SV=1 - [A0A024R5Z9_HUMAN]	0.8343	38	3	56	3232	531	58	7.71	0.793	1.56481e-05	0.7425	0.0154037
P23588	Eukaryotic translation initiation factor 4B OS=Homo sapiens OX=9606 GN=EIF4B PE=1 SV=2 - [IF4B_HUMAN]	0.473	12	12	37	101	611	69.1	5.73	1.048	0.229381	1.09	0.00147199
Q9NQT8	Kinesin-like protein KIF13B OS=Homo sapiens OX=9606 GN=KIF13B PE=1 SV=2 - [KI13B_HUMAN]	0.1763	25	2	33	48	1826	202.7	5.88	1.1715	0.433596	1.055	0.523624
A0A024R327	Family with sequence similarity 107, member A, isoform CRA_c OS=Homo sapiens OX=9606 GN=FAM107A PE=4 SV=1 - [A0A024R327_HUMAN]	0.3714	4	1	9	20	175	20.9	9.98	1.174		0.789
O60504	Vinexin OS=Homo sapiens OX=9606 GN=SORBS3 PE=1 SV=2 - [VINEX_HUMAN]	0.0611	4	1	4	4	671	75.3	9.45	1.011		1.05
E9PJ16	Coiled-coil domain-containing protein 84 OS=Homo sapiens OX=9606 GN=CCDC84 PE=1 SV=1 - [E9PJ16_HUMAN]	0.3144	1	1	8	17	194	22.5	9.17	1.266		1.401
O95861	3'(2'),5'-bisphosphate nucleotidase 1 OS=Homo sapiens OX=9606 GN=BPNT1 PE=1 SV=1 - [BPNT1_HUMAN]	0.4221	7	4	12	62	308	33.4	5.69	0.959	0.492507	0.8355	0.289548
Q9UQ13	Leucine-rich repeat protein SHOC-2 OS=Homo sapiens OX=9606 GN=SHOC2 PE=1 SV=2 - [SHOC2_HUMAN]	0.1924	3	2	13	51	582	64.8	8.46	1.013	0.754286	1.064	0.406833
Q8IWI9	MAX gene-associated protein OS=Homo sapiens OX=9606 GN=MGA PE=1 SV=4 - [MGAP_HUMAN]	0.1909	1	1	60	119	3065	336	6.9	1.006		1.013
P55060	Exportin-2 OS=Homo sapiens OX=9606 GN=CSE1L PE=1 SV=3 - [XPO2_HUMAN]	0.3903	6	24	39	139	971	110.3	5.77	0.9005	2.89154e-06	0.935	0.000503377
P50570	Dynamin-2 OS=Homo sapiens OX=9606 GN=DNM2 PE=1 SV=2 - [DYN2_HUMAN]	0.4207	14	13	40	118	870	98	7.44	1.0795	0.108199	1.054	0.0132595
Q9H1H9	Kinesin-like protein KIF13A OS=Homo sapiens OX=9606 GN=KIF13A PE=1 SV=2 - [KI13A_HUMAN]	0.1584	5	1	29	59	1805	202.2	5.6	0.822		1.356
P48556	26S proteasome non-ATPase regulatory subunit 8 OS=Homo sapiens OX=9606 GN=PSMD8 PE=1 SV=2 - [PSMD8_HUMAN]	0.3743	7	4	18	42	350	39.6	9.7	1.0055	0.0290989	0.8365	0.0219349
A0A0A0MRB7	Transcription factor E2-alpha OS=Homo sapiens OX=9606 GN=TCF3 PE=1 SV=1 - [A0A0A0MRB7_HUMAN]	0.14	5	1	8	19	600	62	7.01	0.912		1.355
A0A087X142	Septin 8 OS=Homo sapiens OX=9606 GN=SEPTIN8 PE=1 SV=1 - [A0A087X142_HUMAN]	0.3146	10	1	14	61	426	49.3	6.2	1.064		1.112
Q8TCU6	Phosphatidylinositol 3,4,5-trisphosphate-dependent Rac exchanger 1 protein OS=Homo sapiens OX=9606 GN=PREX1 PE=1 SV=3 - [PREX1_HUMAN]	0.1489	3	1	28	52	1659	186.1	6.44	1.203		0.8
Q16527	Cysteine and glycine-rich protein 2 OS=Homo sapiens OX=9606 GN=CSRP2 PE=1 SV=3 - [CSRP2_HUMAN]	0.3523	3	4	7	22	193	20.9	8.62	1.0625	0.0127357	0.5445	2.78876e-08
O15511	Actin-related protein 2/3 complex subunit 5 OS=Homo sapiens OX=9606 GN=ARPC5 PE=1 SV=3 - [ARPC5_HUMAN]	0.6424	3	7	11	119	151	16.3	5.67	1.107	7.75904e-09	1.0205	0.451103
Q54A51	Basigin (Ok blood group), isoform CRA_a OS=Homo sapiens OX=9606 GN=hEMMPRIN PE=2 SV=1 - [Q54A51_HUMAN]	0.2714	11	2	7	20	269	29.2	5.64	0.986	0.737749	1.246	0.0969826
P35249	Replication factor C subunit 4 OS=Homo sapiens OX=9606 GN=RFC4 PE=1 SV=2 - [RFC4_HUMAN]	0.4215	9	8	13	39	363	39.7	8.02	0.8635	0.0883374	0.953	0.592675
O96007	Molybdopterin synthase catalytic subunit OS=Homo sapiens OX=9606 GN=MOCS2 PE=1 SV=1 - [MOC2B_HUMAN]	0.2128	1	1	3	37	188	20.9	5.44	0.971		0.49
T2HUW8	Carcinoembryonic antigen-related cell adhesion molecule 5 isoform 3D OS=Homo sapiens OX=9606 GN=CEACAM5 PE=1 SV=1 - [T2HUW8_HUMAN]	0.0694	8	1	2	4	346	37.7	7.08	0.99		0.896
P49458	Signal recognition particle 9 kDa protein OS=Homo sapiens OX=9606 GN=SRP9 PE=1 SV=2 - [SRP09_HUMAN]	0.5116	6	4	6	71	86	10.1	7.97	0.8815	6.95548e-05	1.2235	6.86584e-17
Q15785	Mitochondrial import receptor subunit TOM34 OS=Homo sapiens OX=9606 GN=TOMM34 PE=1 SV=2 - [TOM34_HUMAN]	0.466	5	9	17	72	309	34.5	8.98	0.844	1.11708e-06	0.962	0.00978317
P36957	Dihydrolipoyllysine-residue succinyltransferase component of 2-oxoglutarate dehydrogenase complex, mitochondrial OS=Homo sapiens OX=9606 GN=DLST PE=1 SV=4 - [ODO2_HUMAN]	0.3311	6	3	15	39	453	48.7	8.95	0.878	0.325165	1.3995	0.000959768
P09429	High mobility group protein B1 OS=Homo sapiens OX=9606 GN=HMGB1 PE=1 SV=3 - [HMGB1_HUMAN]	0.5163	13	12	20	270	215	24.9	5.74	1.074	2.39878e-11	0.957	0.0381954
P30153	Serine/threonine-protein phosphatase 2A 65 kDa regulatory subunit A alpha isoform OS=Homo sapiens OX=9606 GN=PPP2R1A PE=1 SV=4 - [2AAA_HUMAN]	0.5603	16	20	35	87	589	65.3	5.11	0.9325	0.00806562	1.038	0.651304
A0A0A0MTR2	Prolyl 3-hydroxylase OGFOD1 OS=Homo sapiens OX=9606 GN=OGFOD1 PE=1 SV=1 - [A0A0A0MTR2_HUMAN]	0.1683	5	2	10	33	499	58.3	5.06	0.928	0.754225	1.027	0.653928
Q6IA86	Elongator complex protein 2 OS=Homo sapiens OX=9606 GN=ELP2 PE=1 SV=2 - [ELP2_HUMAN]	0.138	5	3	11	23	826	92.4	5.96	0.798	0.098831	0.8055	0.382113
Q96JM3	Chromosome alignment-maintaining phosphoprotein 1 OS=Homo sapiens OX=9606 GN=CHAMP1 PE=1 SV=2 - [CHAP1_HUMAN]	0.08	1	1	6	15	812	89	8.44	1.001	0.998213	1.234	0.320404
Q49AM3	Tetratricopeptide repeat protein 31 OS=Homo sapiens OX=9606 GN=TTC31 PE=1 SV=3 - [TTC31_HUMAN]	0.2563	6	2	12	29	519	57.1	8.22	0.998	0.976598	0.832	0.407433
O95372	Acyl-protein thioesterase 2 OS=Homo sapiens OX=9606 GN=LYPLA2 PE=1 SV=1 - [LYPA2_HUMAN]	0.3593	5	1	10	21	231	24.7	7.23	1.101	0.13687	1.045	0.842583
O00425	Insulin-like growth factor 2 mRNA-binding protein 3 OS=Homo sapiens OX=9606 GN=IGF2BP3 PE=1 SV=2 - [IF2B3_HUMAN]	0.1969	4	4	11	31	579	63.7	8.87	1.007	0.335742	1.164	0.358265
Q8IZ41	Ras and EF-hand domain-containing protein OS=Homo sapiens OX=9606 GN=RASEF PE=1 SV=1 - [RASEF_HUMAN]	0.2054	2	1	14	21	740	82.8	5.11	0.697		0.677
A0A024R5M9	Nuclear mitotic apparatus protein 1, isoform CRA_a OS=Homo sapiens OX=9606 GN=NUMA1 PE=4 SV=1 - [A0A024R5M9_HUMAN]	0.2899	9	1	60	106	2101	236.4	5.8	1.102		1.252
E9PFH4	Transportin-3 OS=Homo sapiens OX=9606 GN=TNPO3 PE=1 SV=1 - [E9PFH4_HUMAN]	0.1762	5	1	14	67	857	96.6	5.66	0.788		0.747
D6RCM8	Tumor necrosis factor alpha-induced protein 8 OS=Homo sapiens OX=9606 GN=TNFAIP8 PE=1 SV=1 - [D6RCM8_HUMAN]	0.28	4	1	9	22	200	23.2	9.1	0.978		0.964
O14907	Tax1-binding protein 3 OS=Homo sapiens OX=9606 GN=TAX1BP3 PE=1 SV=2 - [TX1B3_HUMAN]	0.4194	1	2	5	14	124	13.7	8.48	1.014	0.646175	1.1	0.408631
P38919	Eukaryotic initiation factor 4A-III OS=Homo sapiens OX=9606 GN=EIF4A3 PE=1 SV=4 - [IF4A3_HUMAN]	0.3285	2	6	19	150	411	46.8	6.73	1.0015	0.830673	1.0345	0.970981
C9JG97	Angio-associated migratory cell protein OS=Homo sapiens OX=9606 GN=AAMP PE=1 SV=1 - [C9JG97_HUMAN]	0.1301	4	1	5	9	415	44.7	4.61	1.14		1.227
Q8ND56	Protein LSM14 homolog A OS=Homo sapiens OX=9606 GN=LSM14A PE=1 SV=3 - [LS14A_HUMAN]	0.257	6	3	13	30	463	50.5	9.52	0.87	0.12528	1.5505	0.15732
Q9Y5H9	Protocadherin alpha-2 OS=Homo sapiens OX=9606 GN=PCDHA2 PE=1 SV=1 - [PCDA2_HUMAN]	0.0823	1	1	7	11	948	102	5.2	1.042		0.848
Q00688	Peptidyl-prolyl cis-trans isomerase FKBP3 OS=Homo sapiens OX=9606 GN=FKBP3 PE=1 SV=1 - [FKBP3_HUMAN]	0.7188	3	9	20	122	224	25.2	9.28	1.2335	7.51178e-12	1.288	4.33726e-16
A0A087WYX8	FERM and PDZ domain-containing protein 4 OS=Homo sapiens OX=9606 GN=FRMPD4 PE=1 SV=1 - [A0A087WYX8_HUMAN]	0.2949	3	1	39	61	1282	139.9	5.19	0.949		0.875
P26447	Protein S100-A4 OS=Homo sapiens OX=9606 GN=S100A4 PE=1 SV=1 - [S10A4_HUMAN]	0.4257	1	5	6	271	101	11.7	6.11	1.302	1.91971e-44	2.4775	6.00751e-79
Q9BUL8	Programmed cell death protein 10 OS=Homo sapiens OX=9606 GN=PDCD10 PE=1 SV=1 - [PDC10_HUMAN]	0.5896	9	6	17	47	212	24.7	8.19	1.0385	0.446393	0.929	0.809977
Q96CT7	Coiled-coil domain-containing protein 124 OS=Homo sapiens OX=9606 GN=CCDC124 PE=1 SV=1 - [CC124_HUMAN]	0.4126	2	3	11	42	223	25.8	9.54	0.9665	0.0274137	1.0865	0.000695084
F1T0E5	Calcium-dependent secretion activator 1 OS=Homo sapiens OX=9606 GN=CADPS PE=1 SV=1 - [F1T0E5_HUMAN]	0.1563	4	1	20	37	1344	151.9	5.9	0.576		1.012
O43390	Heterogeneous nuclear ribonucleoprotein R OS=Homo sapiens OX=9606 GN=HNRNPR PE=1 SV=1 - [HNRPR_HUMAN]	0.5292	9	12	40	215	633	70.9	8.13	0.8975	1.56798e-06	1.1475	2.69694e-08
Q9H8X2	Inositol-pentakisphosphate 2-kinase OS=Homo sapiens OX=9606 GN=IPPK PE=1 SV=1 - [IPPK_HUMAN]	0.277	3	1	17	28	491	56	8.37	1.209		1.004
Q01813	ATP-dependent 6-phosphofructokinase, platelet type OS=Homo sapiens OX=9606 GN=PFKP PE=1 SV=2 - [PFKAP_HUMAN]	0.5663	12	22	39	200	784	85.5	7.55	1.023	0.3518	0.7655	1.30517e-14
K7EJU9	Bifunctional arginine demethylase and lysyl-hydroxylase JMJD6 OS=Homo sapiens OX=9606 GN=JMJD6 PE=1 SV=1 - [K7EJU9_HUMAN]	0.1443	5	2	5	8	395	45.3	9.57	1.045	0.601941	1.09	0.249694
P08F94	Fibrocystin OS=Homo sapiens OX=9606 GN=PKHD1 PE=1 SV=1 - [PKHD1_HUMAN]	0.1004	1	1	38	56	4074	446.4	6.57	0.89		0.967
P33764	Protein S100-A3 OS=Homo sapiens OX=9606 GN=S100A3 PE=1 SV=1 - [S10A3_HUMAN]	0.2376	1	1	3	6	101	11.7	4.78	1.752	0.00125627	0.954	0.30941
A0A096LP07	COP9 signalosome complex subunit 1 OS=Homo sapiens OX=9606 GN=GPS1 PE=1 SV=1 - [A0A096LP07_HUMAN]	0.2984	16	5	18	37	486	54.9	6.61	0.9705	0.259717	0.9625	0.362089
Q6UWP8	Suprabasin OS=Homo sapiens OX=9606 GN=SBSN PE=1 SV=2 - [SBSN_HUMAN]	0.139	1	1	7	27	590	60.5	7.01	1.18		1.113
Q9BXB4	Oxysterol-binding protein-related protein 11 OS=Homo sapiens OX=9606 GN=OSBPL11 PE=1 SV=2 - [OSB11_HUMAN]	0.1606	3	1	10	25	747	83.6	7.06	0.698	0.069459	0.922	0.772728
Q9BVG4	Protein PBDC1 OS=Homo sapiens OX=9606 GN=PBDC1 PE=1 SV=1 - [PBDC1_HUMAN]	0.3991	3	4	11	16	233	26	4.79	1.0215	0.902585	0.9855	0.77232
O75376	Nuclear receptor corepressor 1 OS=Homo sapiens OX=9606 GN=NCOR1 PE=1 SV=2 - [NCOR1_HUMAN]	0.1496	11	1	34	62	2440	270	7.11	1.31		0.885
A0A087X152	Netrin receptor UNC5C OS=Homo sapiens OX=9606 GN=UNC5C PE=1 SV=1 - [A0A087X152_HUMAN]	0.1371	5	1	11	16	890	99	5.86	0.996		0.825
P14324	Farnesyl pyrophosphate synthase OS=Homo sapiens OX=9606 GN=FDPS PE=1 SV=4 - [FPPS_HUMAN]	0.2745	7	6	13	39	419	48.2	6.15	1.0365	0.579265	0.808	0.000145151
I3L4C2	Brain-specific angiogenesis inhibitor 1-associated protein 2 OS=Homo sapiens OX=9606 GN=BAIAP2 PE=1 SV=1 - [I3L4C2_HUMAN]	0.2857	16	2	17	36	553	61.3	8.94	1.0855	0.563155	1.6765	0.428612
O76021	Ribosomal L1 domain-containing protein 1 OS=Homo sapiens OX=9606 GN=RSL1D1 PE=1 SV=3 - [RL1D1_HUMAN]	0.2673	5	1	17	28	490	54.9	10.13	0.969		0.972
Q9Y3C6	Peptidyl-prolyl cis-trans isomerase-like 1 OS=Homo sapiens OX=9606 GN=PPIL1 PE=1 SV=1 - [PPIL1_HUMAN]	0.4036	1	2	6	14	166	18.2	7.99	0.947	0.623902	1.0045	0.938726
Q5F1R6	DnaJ homolog subfamily C member 21 OS=Homo sapiens OX=9606 GN=DNAJC21 PE=1 SV=2 - [DJC21_HUMAN]	0.1902	4	1	12	26	531	62	5.47	0.773		1.216
Q9NQG5	Regulation of nuclear pre-mRNA domain-containing protein 1B OS=Homo sapiens OX=9606 GN=RPRD1B PE=1 SV=1 - [RPR1B_HUMAN]	0.2975	2	3	8	11	326	36.9	5.97	0.842	0.201818	0.877	0.268324
A0A140VJL8	Inositol-1-monophosphatase OS=Homo sapiens OX=9606 PE=2 SV=1 - [A0A140VJL8_HUMAN]	0.247	5	2	10	31	336	36.7	7.91	1.024	0.908872	1.134	0.330085
Q502X2	Diablo homolog (Drosophila) OS=Homo sapiens OX=9606 GN=DIABLO PE=2 SV=1 - [Q502X2_HUMAN]	0.1559	7	1	3	14	186	21.2	4.81	0.852		1.238
Q9NQW6	Anillin OS=Homo sapiens OX=9606 GN=ANLN PE=1 SV=2 - [ANLN_HUMAN]	0.2322	4	2	25	50	1124	124.1	8.07	1.063	0.617025	1.148	0.0840334
A6NNT2	Uncharacterized protein C16orf96 OS=Homo sapiens OX=9606 GN=C16orf96 PE=4 SV=3 - [CP096_HUMAN]	0.1919	1	1	21	102	1141	125	7.03	0.97		1.024
Q96AG4	Leucine-rich repeat-containing protein 59 OS=Homo sapiens OX=9606 GN=LRRC59 PE=1 SV=1 - [LRC59_HUMAN]	0.3811	1	1	15	22	307	34.9	9.57	0.923		0.857
O43286	Beta-1,4-galactosyltransferase 5 OS=Homo sapiens OX=9606 GN=B4GALT5 PE=1 SV=1 - [B4GT5_HUMAN]	0.2577	7	1	10	17	388	45.1	8.15	1.258	0.0296908	1.342	0.481557
O00116	Alkyldihydroxyacetonephosphate synthase, peroxisomal OS=Homo sapiens OX=9606 GN=AGPS PE=1 SV=1 - [ADAS_HUMAN]	0.3176	9	10	17	33	658	72.9	7.34	0.9435	0.0130271	1.267	3.60846e-05
A0A0D9SEX9	Zinc finger protein GLIS1 OS=Homo sapiens OX=9606 GN=GLIS1 PE=1 SV=1 - [A0A0D9SEX9_HUMAN]	0.0855	7	1	6	20	795	84.4	7.88	0.328		1.028
P14868	Aspartate--tRNA ligase, cytoplasmic OS=Homo sapiens OX=9606 GN=DARS PE=1 SV=2 - [SYDC_HUMAN]	0.6647	9	19	33	105	501	57.1	6.55	1.05	0.011743	1.003	0.4824
J3KPQ3	Nuclear receptor subfamily 1 group I member 2 OS=Homo sapiens OX=9606 GN=NR1I2 PE=3 SV=1 - [J3KPQ3_HUMAN]	0.2327	7	2	10	17	434	49.7	8.35	0.913	0.160171	0.7625	0.312054
J3KR35	Coiled-coil domain containing 12, isoform CRA_a OS=Homo sapiens OX=9606 GN=CCDC12 PE=1 SV=1 - [J3KR35_HUMAN]	0.1732	2	1	5	6	179	20.5	8.47	0.987	0.945533	0.879	0.542976
Q9H6T3	RNA polymerase II-associated protein 3 OS=Homo sapiens OX=9606 GN=RPAP3 PE=1 SV=2 - [RPAP3_HUMAN]	0.3173	1	1	24	43	665	75.7	6.84	1.036	0.319536	0.956	0.865194
Q5W0J0	Ras-related protein Rab-18 OS=Homo sapiens OX=9606 GN=RAB18 PE=1 SV=1 - [Q5W0J0_HUMAN]	0.2609	5	1	4	7	161	18	4.88	1.147		1.638
Q16706	Alpha-mannosidase 2 OS=Homo sapiens OX=9606 GN=MAN2A1 PE=1 SV=2 - [MA2A1_HUMAN]	0.215	2	1	24	62	1144	131.1	7.58	0.782		0.958
P08559	Pyruvate dehydrogenase E1 component subunit alpha, somatic form, mitochondrial OS=Homo sapiens OX=9606 GN=PDHA1 PE=1 SV=3 - [ODPA_HUMAN]	0.3897	15	7	17	33	390	43.3	8.06	1.0635	0.960887	1.5535	2.094e-10
Q9UMS4	Pre-mRNA-processing factor 19 OS=Homo sapiens OX=9606 GN=PRPF19 PE=1 SV=1 - [PRP19_HUMAN]	0.131	1	3	6	9	504	55.1	6.61	1.011	0.670411	1.041	0.52031
P51606	N-acylglucosamine 2-epimerase OS=Homo sapiens OX=9606 GN=RENBP PE=1 SV=2 - [RENBP_HUMAN]	0.1265	3	1	7	26	427	48.8	6.37	1.24	0.0274987	0.959	0.617375
A0A0G2JNS6	Uncharacterized protein OS=Homo sapiens OX=9606 GN=LOC107984156 PE=4 SV=1 - [A0A0G2JNS6_HUMAN]	0.32	11	1	9	18	125	14	9.41	0.819		2.648
Q9UHV9	Prefoldin subunit 2 OS=Homo sapiens OX=9606 GN=PFDN2 PE=1 SV=1 - [PFD2_HUMAN]	0.7987	1	5	13	31	154	16.6	6.58	0.917	0.819334	1.2995	0.347751
P55039	Developmentally-regulated GTP-binding protein 2 OS=Homo sapiens OX=9606 GN=DRG2 PE=1 SV=1 - [DRG2_HUMAN]	0.4313	10	4	13	19	364	40.7	8.88	1.123	0.0359332	0.72	0.0193588
Q9NR45	Sialic acid synthase OS=Homo sapiens OX=9606 GN=NANS PE=1 SV=2 - [SIAS_HUMAN]	0.2897	5	6	10	25	359	40.3	6.74	0.994	0.616381	0.9065	0.0835684
P04792	Heat shock protein beta-1 OS=Homo sapiens OX=9606 GN=HSPB1 PE=1 SV=2 - [HSPB1_HUMAN]	0.5707	4	10	13	102	205	22.8	6.4	0.765	1.59293e-19	0.668	5.23009e-12
Q8IZC4	Rhotekin-2 OS=Homo sapiens OX=9606 GN=RTKN2 PE=2 SV=1 - [RTKN2_HUMAN]	0.1987	2	1	13	30	609	69.3	7.83	0.726		1.245
Q13332	Receptor-type tyrosine-protein phosphatase S OS=Homo sapiens OX=9606 GN=PTPRS PE=1 SV=3 - [PTPRS_HUMAN]	0.1314	22	1	27	103	1948	216.9	6.46	1.077		1.19
O43617	Trafficking protein particle complex subunit 3 OS=Homo sapiens OX=9606 GN=TRAPPC3 PE=1 SV=1 - [TPPC3_HUMAN]	0.3833	3	1	8	10	180	20.3	4.96	1.31		0.815
Q07960	Rho GTPase-activating protein 1 OS=Homo sapiens OX=9606 GN=ARHGAP1 PE=1 SV=1 - [RHG01_HUMAN]	0.2938	1	1	11	29	439	50.4	6.29	0.734		0.759
E9PRY8	Elongation factor 1-delta OS=Homo sapiens OX=9606 GN=EEF1D PE=1 SV=1 - [E9PRY8_HUMAN]	0.3142	25	11	23	324	697	76.5	7.05	0.9355	0.00039266	0.774	1.88164e-21
Q9H814	Phosphorylated adapter RNA export protein OS=Homo sapiens OX=9606 GN=PHAX PE=1 SV=1 - [PHAX_HUMAN]	0.2132	1	1	9	16	394	44.4	5.4	1.04	0.145752	0.986	0.485624
O43252	Bifunctional 3'-phosphoadenosine 5'-phosphosulfate synthase 1 OS=Homo sapiens OX=9606 GN=PAPSS1 PE=1 SV=2 - [PAPS1_HUMAN]	0.266	4	3	19	43	624	70.8	6.86	1.044	0.988274	0.9475	0.164972
A0A1U9X7W4	HSPA1A OS=Homo sapiens OX=9606 PE=3 SV=1 - [A0A1U9X7W4_HUMAN]	0.624	18	25	44	643	641	70	5.66	0.965	1.51152e-05	1.0145	0.0499271
Q9Y2L1	Exosome complex exonuclease RRP44 OS=Homo sapiens OX=9606 GN=DIS3 PE=1 SV=2 - [RRP44_HUMAN]	0.2683	6	4	23	73	958	108.9	7.14	0.6915	0.00315583	0.981	0.304424
Q9BVQ7	Spermatogenesis-associated protein 5-like protein 1 OS=Homo sapiens OX=9606 GN=SPATA5L1 PE=1 SV=2 - [SPA5L_HUMAN]	0.1647	1	3	15	20	753	80.7	8.09	1.162	0.06883	0.978	0.471296
P0CG39	POTE ankyrin domain family member J OS=Homo sapiens OX=9606 GN=POTEJ PE=3 SV=1 - [POTEJ_HUMAN]	0.3343	30	1	29	710	1038	117.3	5.97	0.99	0.267878	1.865	0.0316015
Q8N163	Cell cycle and apoptosis regulator protein 2 OS=Homo sapiens OX=9606 GN=CCAR2 PE=1 SV=2 - [CCAR2_HUMAN]	0.2535	10	4	21	53	923	102.8	5.22	0.875	0.0746822	1.139	0.149187
C9J5P6	Nitric oxide synthase OS=Homo sapiens OX=9606 GN=NOS1 PE=1 SV=2 - [C9J5P6_HUMAN]	0.2917	3	1	36	97	1433	160.9	7.42	0.989	0.908449	1.193	0.031644
Q9UPU5	Ubiquitin carboxyl-terminal hydrolase 24 OS=Homo sapiens OX=9606 GN=USP24 PE=1 SV=3 - [UBP24_HUMAN]	0.1382	1	6	32	80	2620	294.2	6.14	1.043	0.533844	0.9595	0.171919
Q13057	Bifunctional coenzyme A synthase OS=Homo sapiens OX=9606 GN=COASY PE=1 SV=4 - [COASY_HUMAN]	0.1844	8	6	14	37	564	62.3	6.99	0.8565	0.0359974	0.5455	0.0190879
Q86U90	YrdC domain-containing protein, mitochondrial OS=Homo sapiens OX=9606 GN=YRDC PE=1 SV=1 - [YRDC_HUMAN]	0.172	1	1	4	5	279	29.3	8.57	0.89	0.573303	1.2	0.188089
O14744	Protein arginine N-methyltransferase 5 OS=Homo sapiens OX=9606 GN=PRMT5 PE=1 SV=4 - [ANM5_HUMAN]	0.2669	14	7	17	64	637	72.6	6.29	1.004	0.911877	0.913	0.127909
Q53SZ7	Proline-rich protein 30 OS=Homo sapiens OX=9606 GN=PRR30 PE=2 SV=1 - [PRR30_HUMAN]	0.0971	1	1	5	9	412	44.7	10.36	0.829		1.387
P21397	Amine oxidase [flavin-containing] A OS=Homo sapiens OX=9606 GN=MAOA PE=1 SV=1 - [AOFA_HUMAN]	0.1954	5	1	11	32	527	59.6	7.85	1.2		1.234
P27348	14-3-3 protein theta OS=Homo sapiens OX=9606 GN=YWHAQ PE=1 SV=1 - [1433T_HUMAN]	0.7102	7	9	21	307	245	27.7	4.78	1.031	0.234337	0.855	4.10598e-09
H0Y4R1	Inosine-5'-monophosphate dehydrogenase 2 (Fragment) OS=Homo sapiens OX=9606 GN=IMPDH2 PE=1 SV=1 - [H0Y4R1_HUMAN]	0.4043	7	12	21	64	470	51	8.18	0.9135	0.00172708	1.034	0.126003
Q58EX2	Protein sidekick-2 OS=Homo sapiens OX=9606 GN=SDK2 PE=1 SV=3 - [SDK2_HUMAN]	0.1262	2	1	23	60	2172	239.2	7.06	1.193		1.288
Q9Y3P9	Rab GTPase-activating protein 1 OS=Homo sapiens OX=9606 GN=RABGAP1 PE=1 SV=3 - [RBGP1_HUMAN]	0.2105	2	1	25	43	1069	121.7	5.25	1.079		0.933
Q9BTM1	Histone H2A.J OS=Homo sapiens OX=9606 GN=H2AFJ PE=1 SV=1 - [H2AJ_HUMAN]	0.6434	22	2	16	98	129	14	10.9	0.883	0.00252584	1.36	2.54506e-08
Q86Y56	Dynein assembly factor 5, axonemal OS=Homo sapiens OX=9606 GN=DNAAF5 PE=1 SV=4 - [DAAF5_HUMAN]	0.1509	7	5	16	29	855	93.5	6.42	0.995	0.681783	0.8235	0.0283238
Q13126	S-methyl-5'-thioadenosine phosphorylase OS=Homo sapiens OX=9606 GN=MTAP PE=1 SV=2 - [MTAP_HUMAN]	0.6502	13	1	14	53	283	31.2	7.18	1.093		0.982
Q9UKL0	REST corepressor 1 OS=Homo sapiens OX=9606 GN=RCOR1 PE=1 SV=2 - [RCOR1_HUMAN]	0.1402	1	1	8	17	485	53.3	7.03	0.91	0.283841	0.954	0.771905
Q5VU65	Nuclear pore membrane glycoprotein 210-like OS=Homo sapiens OX=9606 GN=NUP210L PE=2 SV=1 - [P210L_HUMAN]	0.1833	1	1	33	97	1888	210.5	7.5	0.908		1.127
Q8IYD8	Fanconi anemia group M protein OS=Homo sapiens OX=9606 GN=FANCM PE=1 SV=2 - [FANCM_HUMAN]	0.1475	2	1	30	58	2048	232	6.11	0.865		1.362
Q4ADV7	RAB6A-GEF complex partner protein 1 OS=Homo sapiens OX=9606 GN=RIC1 PE=1 SV=2 - [RIC1_HUMAN]	0.2073	2	1	20	34	1423	159.2	6.38	1.226		0.965
Q7Z4V5	Hepatoma-derived growth factor-related protein 2 OS=Homo sapiens OX=9606 GN=HDGFL2 PE=1 SV=1 - [HDGR2_HUMAN]	0.2951	10	3	26	67	671	74.3	7.49	1.13	0.426815	1.339	0.0089141
Q9HB40	Retinoid-inducible serine carboxypeptidase OS=Homo sapiens OX=9606 GN=SCPEP1 PE=1 SV=1 - [RISC_HUMAN]	0.1438	3	1	6	7	452	50.8	5.81	0.766		0.768
Q53H82	Endoribonuclease LACTB2 OS=Homo sapiens OX=9606 GN=LACTB2 PE=1 SV=2 - [LACB2_HUMAN]	0.3229	1	2	8	14	288	32.8	6.8	0.847	0.036163	0.742	0.322924
P24752	Acetyl-CoA acetyltransferase, mitochondrial OS=Homo sapiens OX=9606 GN=ACAT1 PE=1 SV=1 - [THIL_HUMAN]	0.4731	3	8	18	32	427	45.2	8.85	0.909	0.0405097	1.3665	4.77508e-05
D3YTB1	60S ribosomal protein L32 (Fragment) OS=Homo sapiens OX=9606 GN=RPL32 PE=1 SV=1 - [D3YTB1_HUMAN]	0.3684	4	5	6	33	133	15.6	11.44	1.165	0.0166434	1.0055	0.060177
Q5NDL2	EGF domain-specific O-linked N-acetylglucosamine transferase OS=Homo sapiens OX=9606 GN=EOGT PE=1 SV=1 - [EOGT_HUMAN]	0.1082	4	3	7	10	527	62	7.05	1.213	0.29945	1.012	0.292721
Q9UNI6	Dual specificity protein phosphatase 12 OS=Homo sapiens OX=9606 GN=DUSP12 PE=1 SV=1 - [DUS12_HUMAN]	0.1382	1	1	5	7	340	37.7	6.84	0.74	0.255891	1.042	0.25392
P17655	Calpain-2 catalytic subunit OS=Homo sapiens OX=9606 GN=CAPN2 PE=1 SV=6 - [CAN2_HUMAN]	0.3314	7	11	23	71	700	79.9	4.98	0.949	0.012212	0.8555	4.50741e-06
Q8WX92	Negative elongation factor B OS=Homo sapiens OX=9606 GN=NELFB PE=1 SV=1 - [NELFB_HUMAN]	0.2052	1	1	13	21	580	65.7	6.13	0.895	0.00641187	0.882	0.512393
Q14651	Plastin-1 OS=Homo sapiens OX=9606 GN=PLS1 PE=1 SV=2 - [PLSI_HUMAN]	0.2448	2	1	15	41	629	70.2	5.41	1.205		1.182
O95881	Thioredoxin domain-containing protein 12 OS=Homo sapiens OX=9606 GN=TXNDC12 PE=1 SV=1 - [TXD12_HUMAN]	0.436	1	3	7	18	172	19.2	5.4	0.829	0.000294865	0.8555	0.0937156
P17096	High mobility group protein HMG-I/HMG-Y OS=Homo sapiens OX=9606 GN=HMGA1 PE=1 SV=3 - [HMGA1_HUMAN]	0.757	7	4	8	47	107	11.7	10.32	1.036	0.0291899	1.936	5.93989e-14
P52209	6-phosphogluconate dehydrogenase, decarboxylating OS=Homo sapiens OX=9606 GN=PGD PE=1 SV=3 - [6PGD_HUMAN]	0.5342	9	16	23	162	483	53.1	7.23	0.9855	0.345475	0.8805	1.90977e-11
Q9NQP4	Prefoldin subunit 4 OS=Homo sapiens OX=9606 GN=PFDN4 PE=1 SV=1 - [PFD4_HUMAN]	0.4254	3	3	9	29	134	15.3	4.53	1.03	0.846551	0.744	0.0285087
Q8NGF4	Olfactory receptor 5AP2 OS=Homo sapiens OX=9606 GN=OR5AP2 PE=2 SV=1 - [O5AP2_HUMAN]	0.1234	2	1	4	4	316	35.5	8.6	0.855		1.078
Q15459	Splicing factor 3A subunit 1 OS=Homo sapiens OX=9606 GN=SF3A1 PE=1 SV=1 - [SF3A1_HUMAN]	0.2951	2	9	27	86	793	88.8	5.22	0.942	0.00935343	1.145	0.0118083
H0YHG0	Uncharacterized protein (Fragment) OS=Homo sapiens OX=9606 PE=1 SV=1 - [H0YHG0_HUMAN]	0.2906	5	6	17	73	523	59.1	8.59	0.931	0.00258329	1.369	9.35717e-11
A1KZ92	Peroxidasin-like protein OS=Homo sapiens OX=9606 GN=PXDNL PE=1 SV=3 - [PXDNL_HUMAN]	0.1312	2	1	18	30	1463	163.6	7.43	0.81	0.0214976	0.649	0.0193064
P31939	Bifunctional purine biosynthesis protein PURH OS=Homo sapiens OX=9606 GN=ATIC PE=1 SV=3 - [PUR9_HUMAN]	0.6284	6	23	31	116	592	64.6	6.71	0.8845	1.54471e-07	0.796	8.41497e-13
Q5VZM2	Ras-related GTP-binding protein B OS=Homo sapiens OX=9606 GN=RRAGB PE=1 SV=1 - [RRAGB_HUMAN]	0.2781	7	3	12	43	374	43.2	6.21	1.141	0.130623	0.999	0.939308
K9J957	Proteasome activator complex subunit 3 OS=Homo sapiens OX=9606 GN=PSME3 PE=1 SV=1 - [K9J957_HUMAN]	0.5541	13	6	15	56	231	26.9	5.94	1.038	0.926885	0.7705	4.55395e-06
H0Y8B3	Adenosylhomocysteinase (Fragment) OS=Homo sapiens OX=9606 GN=AHCYL2 PE=1 SV=1 - [H0Y8B3_HUMAN]	0.444	8	1	25	81	518	58.1	8.05	0.996	0.333023	1.161	0.206887
Q9H773	dCTP pyrophosphatase 1 OS=Homo sapiens OX=9606 GN=DCTPP1 PE=1 SV=1 - [DCTP1_HUMAN]	0.2529	2	2	4	9	170	18.7	5.03	0.7005	0.0787608	0.631	0.0506765
Q8NG68	Tubulin--tyrosine ligase OS=Homo sapiens OX=9606 GN=TTL PE=1 SV=2 - [TTL_HUMAN]	0.183	1	1	9	17	377	43.2	6.74	0.956		1.938
Q03169	Tumor necrosis factor alpha-induced protein 2 OS=Homo sapiens OX=9606 GN=TNFAIP2 PE=2 SV=2 - [TNAP2_HUMAN]	0.1774	5	5	10	18	654	72.6	6.46	1.016	0.520671	1.134	0.166326
Q93034	Cullin-5 OS=Homo sapiens OX=9606 GN=CUL5 PE=1 SV=4 - [CUL5_HUMAN]	0.3423	3	1	28	46	780	90.9	7.94	0.68		0.924
O15371	Eukaryotic translation initiation factor 3 subunit D OS=Homo sapiens OX=9606 GN=EIF3D PE=1 SV=1 - [EIF3D_HUMAN]	0.365	4	4	17	29	548	63.9	6.05	1.0615	0.414195	1.0865	0.133901
Q16831	Uridine phosphorylase 1 OS=Homo sapiens OX=9606 GN=UPP1 PE=1 SV=1 - [UPP1_HUMAN]	0.3742	5	2	9	20	310	33.9	7.88	1.0295	0.798884	1.0155	0.950661
P07602	Prosaposin OS=Homo sapiens OX=9606 GN=PSAP PE=1 SV=2 - [SAP_HUMAN]	0.2195	8	3	12	26	524	58.1	5.17	0.888	0.0674283	0.992	0.808655
P16930	Fumarylacetoacetase OS=Homo sapiens OX=9606 GN=FAH PE=1 SV=2 - [FAAA_HUMAN]	0.0621	1	1	3	5	419	46.3	6.95	0.877		0.774
Q32P28	Prolyl 3-hydroxylase 1 OS=Homo sapiens OX=9606 GN=P3H1 PE=1 SV=2 - [P3H1_HUMAN]	0.1372	2	1	12	14	736	83.3	5.14	0.942		1.019
Q86W28	NACHT, LRR and PYD domains-containing protein 8 OS=Homo sapiens OX=9606 GN=NLRP8 PE=2 SV=2 - [NALP8_HUMAN]	0.2662	1	1	22	37	1048	119.4	7.96	0.808		1.042
Q14320	Protein FAM50A OS=Homo sapiens OX=9606 GN=FAM50A PE=1 SV=2 - [FA50A_HUMAN]	0.4041	8	7	16	62	339	40.2	6.83	1.0935	0.0100692	1.1115	7.76654e-07
P58546	Myotrophin OS=Homo sapiens OX=9606 GN=MTPN PE=1 SV=2 - [MTPN_HUMAN]	0.5254	2	5	5	19	118	12.9	5.52	0.9245	0.22656	0.9505	0.0636546
P11717	Cation-independent mannose-6-phosphate receptor OS=Homo sapiens OX=9606 GN=IGF2R PE=1 SV=3 - [MPRI_HUMAN]	0.1409	3	2	37	75	2491	274.2	5.94	1.009	0.902951	1.2245	0.14858
H0YEH6	RING finger protein 121 (Fragment) OS=Homo sapiens OX=9606 GN=RNF121 PE=1 SV=1 - [H0YEH6_HUMAN]	0.089	1	1	1	1	146	16.8	7.78	0.976		1.087
Q5CZC0	Fibrous sheath-interacting protein 2 OS=Homo sapiens OX=9606 GN=FSIP2 PE=2 SV=4 - [FSIP2_HUMAN]	0.2078	1	2	158	362	6907	780.1	6.71	0.932	0.189465	0.728	0.0475855
Q92674	Centromere protein I OS=Homo sapiens OX=9606 GN=CENPI PE=1 SV=2 - [CENPI_HUMAN]	0.1429	2	1	11	18	756	86.7	8.76	0.976		0.471
A0A024R4E5	High density lipoprotein binding protein (Vigilin), isoform CRA_a OS=Homo sapiens OX=9606 GN=HDLBP PE=1 SV=1 - [A0A024R4E5_HUMAN]	0.3131	25	5	40	108	1268	141.4	6.87	1.163	0.176888	0.9465	0.84434
Q5RGS4	Pleckstrin homology domain-containing family A member 1 OS=Homo sapiens OX=9606 GN=PLEKHA1 PE=1 SV=1 - [Q5RGS4_HUMAN]	0.2193	5	1	8	22	383	43.6	9.22	1.021		1.412
Q14C60	C21orf29 protein OS=Homo sapiens OX=9606 GN=TSPEAR PE=1 SV=1 - [Q14C60_HUMAN]	0.0594	2	1	4	15	522	58.8	5.68	1.129		0.635
P31040	Succinate dehydrogenase [ubiquinone] flavoprotein subunit, mitochondrial OS=Homo sapiens OX=9606 GN=SDHA PE=1 SV=2 - [SDHA_HUMAN]	0.2093	9	3	15	32	664	72.6	7.39	0.8835	0.056087	1.5455	0.00502146
P16444	Dipeptidase 1 OS=Homo sapiens OX=9606 GN=DPEP1 PE=1 SV=3 - [DPEP1_HUMAN]	0.2044	4	1	6	14	411	45.6	6.15	1.545		2.054
P0C7Q2	Age-related maculopathy susceptibility protein 2 OS=Homo sapiens OX=9606 GN=ARMS2 PE=2 SV=1 - [ARMS2_HUMAN]	0.5888	1	2	5	7	107	11.4	8.92	1.1075	0.598256	0.842	0.491434
Q9HA90	EF-hand and coiled-coil domain-containing protein 1 OS=Homo sapiens OX=9606 GN=EFCC1 PE=2 SV=2 - [EFCC1_HUMAN]	0.2425	1	1	13	19	598	65.7	5.6	1.132		0.912
A0A087WYP2	Selenoprotein H OS=Homo sapiens OX=9606 GN=SELENOH PE=1 SV=1 - [A0A087WYP2_HUMAN]	0.2645	3	1	5	13	121	13.3	9.74	1.165		1.231
Q2KHT3	Protein CLEC16A OS=Homo sapiens OX=9606 GN=CLEC16A PE=1 SV=2 - [CL16A_HUMAN]	0.1368	1	1	17	38	1053	117.6	5.86	1.263		0.655
Q15393	Splicing factor 3B subunit 3 OS=Homo sapiens OX=9606 GN=SF3B3 PE=1 SV=4 - [SF3B3_HUMAN]	0.2901	8	9	35	55	1217	135.5	5.26	0.8945	0.00550482	0.9275	0.376111
Q96Q15	Serine/threonine-protein kinase SMG1 OS=Homo sapiens OX=9606 GN=SMG1 PE=1 SV=3 - [SMG1_HUMAN]	0.1699	4	2	62	121	3661	410.2	6.46	0.7395	0.578602	0.672	0.224375
Q12904	Aminoacyl tRNA synthase complex-interacting multifunctional protein 1 OS=Homo sapiens OX=9606 GN=AIMP1 PE=1 SV=2 - [AIMP1_HUMAN]	0.6474	32	10	22	77	312	34.3	8.43	0.9985	0.915067	1.0365	0.054148
A0A140VJG0	Testicular tissue protein Li 34 OS=Homo sapiens OX=9606 PE=2 SV=1 - [A0A140VJG0_HUMAN]	0.2091	4	1	8	30	464	52.2	5.1	0.734		1.139
G3V5E1	Cyclin-K OS=Homo sapiens OX=9606 GN=CCNK PE=1 SV=1 - [G3V5E1_HUMAN]	0.2063	4	4	8	13	378	43.4	8.31	0.995	0.255506	1.269	0.000187986
C9J4V0	Ras-related protein Rab-7a OS=Homo sapiens OX=9606 GN=RAB7A PE=1 SV=1 - [C9J4V0_HUMAN]	0.4627	8	2	8	13	134	15.1	8.79	0.883	0.910768	1.24	0.0433125
O60645	Exocyst complex component 3 OS=Homo sapiens OX=9606 GN=EXOC3 PE=1 SV=3 - [EXOC3_HUMAN]	0.2027	5	1	14	17	745	85.5	6.29	0.789		0.744
B1AJY7	26S proteasome non-ATPase regulatory subunit 10 OS=Homo sapiens OX=9606 GN=PSMD10 PE=1 SV=1 - [B1AJY7_HUMAN]	0.3679	3	1	5	7	193	20.8	6.64	1.053		0.714
P50395	Rab GDP dissociation inhibitor beta OS=Homo sapiens OX=9606 GN=GDI2 PE=1 SV=2 - [GDIB_HUMAN]	0.6652	10	15	25	198	445	50.6	6.47	1.0825	2.70634e-08	0.6895	5.3729e-23
Q9NS87	Kinesin-like protein KIF15 OS=Homo sapiens OX=9606 GN=KIF15 PE=1 SV=1 - [KIF15_HUMAN]	0.2586	4	4	48	82	1388	160.1	6	1.054	0.642972	1.2215	0.0791862
O15056	Synaptojanin-2 OS=Homo sapiens OX=9606 GN=SYNJ2 PE=1 SV=3 - [SYNJ2_HUMAN]	0.143	5	2	23	40	1496	165.4	7.34	1.0135	0.941134	0.991	0.915024
Q15555	Microtubule-associated protein RP/EB family member 2 OS=Homo sapiens OX=9606 GN=MAPRE2 PE=1 SV=1 - [MARE2_HUMAN]	0.0979	1	1	4	5	327	37	5.57	1.25		1.298
A0A0C4DH22	Band 4.1-like protein 1 OS=Homo sapiens OX=9606 GN=EPB41L1 PE=1 SV=1 - [A0A0C4DH22_HUMAN]	0.217	11	3	17	22	880	98.3	5.62	0.848	0.218315	1.151	0.583354
O43852	Calumenin OS=Homo sapiens OX=9606 GN=CALU PE=1 SV=2 - [CALU_HUMAN]	0.3048	4	2	11	34	315	37.1	4.64	1.0265	0.199451	0.974	0.260152
A0A024R755	Calumenin, isoform CRA_a OS=Homo sapiens OX=9606 GN=CALU PE=4 SV=1 - [A0A024R755_HUMAN]	0.3048	4	1	13	31	315	37.1	4.59	0.925		0.882
P28332	Alcohol dehydrogenase 6 OS=Homo sapiens OX=9606 GN=ADH6 PE=1 SV=3 - [ADH6_HUMAN]	0.1984	4	1	9	16	368	39	7.8	0.844	0.188129	0.956	0.62332
Q07954	Prolow-density lipoprotein receptor-related protein 1 OS=Homo sapiens OX=9606 GN=LRP1 PE=1 SV=2 - [LRP1_HUMAN]	0.1699	1	1	58	99	4544	504.3	5.39	1.206		1.214
Q15819	Ubiquitin-conjugating enzyme E2 variant 2 OS=Homo sapiens OX=9606 GN=UBE2V2 PE=1 SV=4 - [UB2V2_HUMAN]	0.5586	6	1	10	60	145	16.4	8.09	0.915	0.349594	1.207	0.0138822
O95342	Bile salt export pump OS=Homo sapiens OX=9606 GN=ABCB11 PE=1 SV=2 - [ABCBB_HUMAN]	0.2029	2	1	26	35	1321	146.3	6.57	1.228	0.0698089	0.527	0.00795277
Q8WUD1	Ras-related protein Rab-2B OS=Homo sapiens OX=9606 GN=RAB2B PE=1 SV=1 - [RAB2B_HUMAN]	0.537	8	1	10	20	216	24.2	7.83	1.27		1.062
Q5W026	Ankyrin repeat domain-containing protein 30A OS=Homo sapiens OX=9606 GN=ANKRD30A PE=1 SV=1 - [Q5W026_HUMAN]	0.3062	3	1	38	61	1460	165.8	6.19	0.912	0.529444	1.031	0.626417
Q13017	Rho GTPase-activating protein 5 OS=Homo sapiens OX=9606 GN=ARHGAP5 PE=1 SV=2 - [RHG05_HUMAN]	0.1551	3	2	25	41	1502	172.4	6.62	0.888	0.118585	1.0135	0.63688
A0A0A0MT33	Protein SCAF8 OS=Homo sapiens OX=9606 GN=SCAF8 PE=1 SV=1 - [A0A0A0MT33_HUMAN]	0.1542	7	1	22	47	1349	148.8	9.06	0.82	0.488537	1.415	0.144436
D6RE92	Probable palmitoyltransferase ZDHHC11 (Fragment) OS=Homo sapiens OX=9606 GN=ZDHHC11 PE=4 SV=1 - [D6RE92_HUMAN]	0.6863	1	1	1	5	51	5.9	9.7
P29728	2'-5'-oligoadenylate synthase 2 OS=Homo sapiens OX=9606 GN=OAS2 PE=1 SV=3 - [OAS2_HUMAN]	0.1433	3	1	13	31	719	82.4	8.25	1.118	0.491361	1.111	0.0942426
Q99766	ATP synthase subunit s, mitochondrial OS=Homo sapiens OX=9606 GN=DMAC2L PE=1 SV=3 - [ATP5S_HUMAN]	0.214	2	1	5	14	215	24.8	7.56	1.101		0.839
Q09161	Nuclear cap-binding protein subunit 1 OS=Homo sapiens OX=9606 GN=NCBP1 PE=1 SV=1 - [NCBP1_HUMAN]	0.1139	2	3	9	18	790	91.8	6.43	0.9115	0.0902978	1.0175	0.242206
A0A024R1T5	2',3'-cyclic-nucleotide 3'-phosphodiesterase OS=Homo sapiens OX=9606 GN=CNP PE=3 SV=1 - [A0A024R1T5_HUMAN]	0.3766	8	5	18	31	401	45.1	8.53	1.1695	0.0539033	1.112	0.433823
Q9Y3A2	Probable U3 small nucleolar RNA-associated protein 11 OS=Homo sapiens OX=9606 GN=UTP11 PE=1 SV=2 - [UTP11_HUMAN]	0.4387	1	1	14	43	253	30.4	10.15	1.279		1.059
Q14126	Desmoglein-2 OS=Homo sapiens OX=9606 GN=DSG2 PE=1 SV=2 - [DSG2_HUMAN]	0.1485	2	1	14	23	1118	122.2	5.24	0.949		1.186
C9JQ41	Coiled-coil domain-containing protein 58 OS=Homo sapiens OX=9606 GN=CCDC58 PE=1 SV=1 - [C9JQ41_HUMAN]	0.4769	3	1	7	16	130	15.3	8.88	1.167	0.0750148	0.658	0.0216724
Q8WUX2	Glutathione-specific gamma-glutamylcyclotransferase 2 OS=Homo sapiens OX=9606 GN=CHAC2 PE=1 SV=1 - [CHAC2_HUMAN]	0.1902	1	1	3	3	184	20.9	5.43	0.619		0.799
P15121	Aldo-keto reductase family 1 member B1 OS=Homo sapiens OX=9606 GN=AKR1B1 PE=1 SV=3 - [ALDR_HUMAN]	0.6835	7	13	21	166	316	35.8	6.98	1.683	3.01654e-24	1.07	0.0644917
Q14697	Neutral alpha-glucosidase AB OS=Homo sapiens OX=9606 GN=GANAB PE=1 SV=3 - [GANAB_HUMAN]	0.3612	10	23	32	152	944	106.8	6.14	1.0235	0.925522	0.9695	0.40881
P55809	Succinyl-CoA:3-ketoacid coenzyme A transferase 1, mitochondrial OS=Homo sapiens OX=9606 GN=OXCT1 PE=1 SV=1 - [SCOT1_HUMAN]	0.2077	2	1	9	13	520	56.1	7.46	0.942		0.736
Q99700	Ataxin-2 OS=Homo sapiens OX=9606 GN=ATXN2 PE=1 SV=2 - [ATX2_HUMAN]	0.1379	13	2	18	28	1313	140.2	9.57	1.092	0.605028	1.058	0.561514
H0YL33	Annexin (Fragment) OS=Homo sapiens OX=9606 GN=ANXA2 PE=1 SV=1 - [H0YL33_HUMAN]	0.8944	5	1	19	410	142	16.4	5.17	0.768	0.221112	1.39	0.516156
Q9UBW8	COP9 signalosome complex subunit 7a OS=Homo sapiens OX=9606 GN=COPS7A PE=1 SV=1 - [CSN7A_HUMAN]	0.1564	6	1	4	4	275	30.3	8.22	0.882		1.024
P45974	Ubiquitin carboxyl-terminal hydrolase 5 OS=Homo sapiens OX=9606 GN=USP5 PE=1 SV=2 - [UBP5_HUMAN]	0.2564	3	10	23	40	858	95.7	5.03	0.9785	0.121579	0.896	0.00922443
Q9BTM9	Ubiquitin-related modifier 1 OS=Homo sapiens OX=9606 GN=URM1 PE=1 SV=1 - [URM1_HUMAN]	0.198	1	2	2	4	101	11.4	4.67	0.902	0.230479	0.687	0.0253932
I3L4B1	Myosin light chain 4 (Fragment) OS=Homo sapiens OX=9606 GN=MYL4 PE=1 SV=1 - [I3L4B1_HUMAN]	0.2475	1	1	2	3	101	11.3	4.82	0.813		2.558
Q9BS26	Endoplasmic reticulum resident protein 44 OS=Homo sapiens OX=9606 GN=ERP44 PE=1 SV=1 - [ERP44_HUMAN]	0.2537	1	5	14	82	406	46.9	5.26	1.1935	0.0446548	1.15	0.0143525
Q96FK6	WD repeat-containing protein 89 OS=Homo sapiens OX=9606 GN=WDR89 PE=2 SV=1 - [WDR89_HUMAN]	0.2067	2	1	9	11	387	43.2	6.13	1.182		1.596
F8VXU8	Protein O-mannosyl-transferase TMTC1 OS=Homo sapiens OX=9606 GN=TMTC1 PE=1 SV=1 - [F8VXU8_HUMAN]	0.266	5	1	18	35	906	101.6	8.9	0.863		0.768
Q99536	Synaptic vesicle membrane protein VAT-1 homolog OS=Homo sapiens OX=9606 GN=VAT1 PE=1 SV=2 - [VAT1_HUMAN]	0.2926	8	6	12	21	393	41.9	6.29	1.281	0.00190189	0.928	0.0397335
E9PL10	Transcription factor BTF3 OS=Homo sapiens OX=9606 GN=BTF3L4 PE=1 SV=1 - [E9PL10_HUMAN]	0.5034	4	1	9	17	145	15.8	9.14	1.19		1.025
Q15751	Probable E3 ubiquitin-protein ligase HERC1 OS=Homo sapiens OX=9606 GN=HERC1 PE=1 SV=2 - [HERC1_HUMAN]	0.1218	1	1	58	127	4861	531.9	6.04	1.047	0.72306	0.958	0.484718
P01111	GTPase NRas OS=Homo sapiens OX=9606 GN=NRAS PE=1 SV=1 - [RASN_HUMAN]	0.2857	2	1	5	5	189	21.2	5.17	0.655		1.074
Q7Z4H7	HAUS augmin-like complex subunit 6 OS=Homo sapiens OX=9606 GN=HAUS6 PE=1 SV=2 - [HAUS6_HUMAN]	0.1665	2	1	14	41	955	108.6	6.47	0.464		0.531
A2A2Q9	Protein AAR2 homolog OS=Homo sapiens OX=9606 GN=AAR2 PE=1 SV=1 - [A2A2Q9_HUMAN]	0.304	2	1	11	25	398	45	7.46	0.941		0.918
Q9H9A5	CCR4-NOT transcription complex subunit 10 OS=Homo sapiens OX=9606 GN=CNOT10 PE=1 SV=1 - [CNO10_HUMAN]	0.2124	4	1	18	37	744	82.3	7.78	0.703	0.282602	0.841	0.452205
Q96BZ9	TBC1 domain family member 20 OS=Homo sapiens OX=9606 GN=TBC1D20 PE=1 SV=1 - [TBC20_HUMAN]	0.3251	1	1	11	16	403	45.8	6.86	1.124		1.25
Q8TD43	Transient receptor potential cation channel subfamily M member 4 OS=Homo sapiens OX=9606 GN=TRPM4 PE=1 SV=1 - [TRPM4_HUMAN]	0.1409	1	1	21	40	1214	134.2	8.15	0.963		0.643
P05198	Eukaryotic translation initiation factor 2 subunit 1 OS=Homo sapiens OX=9606 GN=EIF2S1 PE=1 SV=3 - [IF2A_HUMAN]	0.6698	4	19	25	208	315	36.1	5.08	1.076	7.77481e-07	1.2935	5.08443e-41
Q9UBB6	Neurochondrin OS=Homo sapiens OX=9606 GN=NCDN PE=1 SV=1 - [NCDN_HUMAN]	0.1632	3	2	13	16	729	78.8	5.48	0.935	0.647407	0.7145	0.312333
Q27J81	Inverted formin-2 OS=Homo sapiens OX=9606 GN=INF2 PE=1 SV=2 - [INF2_HUMAN]	0.1425	2	1	20	39	1249	135.5	5.38	0.866		0.779
P50990	T-complex protein 1 subunit theta OS=Homo sapiens OX=9606 GN=CCT8 PE=1 SV=4 - [TCPQ_HUMAN]	0.6752	5	32	39	229	548	59.6	5.6	1.3035	1.09166e-52	0.8675	2.83122e-21
E9PI54	DNA repair protein RAD51 homolog 1 OS=Homo sapiens OX=9606 GN=RAD51 PE=1 SV=1 - [E9PI54_HUMAN]	0.29	1	1	3	3	100	11.1	5.07	0.718		0.998
G3V1D1	Ferritin OS=Homo sapiens OX=9606 GN=FTH1 PE=1 SV=1 - [G3V1D1_HUMAN]	0.3628	10	2	4	21	113	12.9	5.3	1.936	0.00035378	1.038	0.199047
P11021	Endoplasmic reticulum chaperone BiP OS=Homo sapiens OX=9606 GN=HSPA5 PE=1 SV=2 - [BIP_HUMAN]	0.5749	2	33	45	721	654	72.3	5.16	0.9485	5.66373e-13	1.042	1.39832e-06
A0A087X0X3	Heterogeneous nuclear ribonucleoprotein M OS=Homo sapiens OX=9606 GN=HNRNPM PE=1 SV=1 - [A0A087X0X3_HUMAN]	0.1959	11	2	13	63	730	77.5	8.78	0.9325	0.35194	0.8165	0.612222
Q01844	RNA-binding protein EWS OS=Homo sapiens OX=9606 GN=EWSR1 PE=1 SV=1 - [EWS_HUMAN]	0.2835	11	8	18	162	656	68.4	9.33	0.9505	0.0365491	1.2655	8.55811e-19
Q7Z6Z7	E3 ubiquitin-protein ligase HUWE1 OS=Homo sapiens OX=9606 GN=HUWE1 PE=1 SV=3 - [HUWE1_HUMAN]	0.1676	12	10	77	131	4374	481.6	5.22	0.952	0.000745061	0.9525	0.0175413
Q15428	Splicing factor 3A subunit 2 OS=Homo sapiens OX=9606 GN=SF3A2 PE=1 SV=2 - [SF3A2_HUMAN]	0.2069	3	3	12	18	464	49.2	9.64	0.9285	0.560932	1.1725	0.0145922
Q6P1L5	Protein FAM117B OS=Homo sapiens OX=9606 GN=FAM117B PE=1 SV=2 - [F117B_HUMAN]	0.1273	1	1	10	19	589	61.9	9.82	1.043		0.502
P31689	DnaJ homolog subfamily A member 1 OS=Homo sapiens OX=9606 GN=DNAJA1 PE=1 SV=2 - [DNJA1_HUMAN]	0.2544	15	6	13	27	397	44.8	7.08	0.9425	0.00785155	0.8785	0.00319156
Q15031	Probable leucine--tRNA ligase, mitochondrial OS=Homo sapiens OX=9606 GN=LARS2 PE=1 SV=2 - [SYLM_HUMAN]	0.1783	3	1	16	45	903	101.9	8.22	0.971	0.260572	0.879	0.0563719
H7C0M7	Methyltransferase-like protein 5 (Fragment) OS=Homo sapiens OX=9606 GN=METTL5 PE=1 SV=1 - [H7C0M7_HUMAN]	0.2778	5	1	4	9	126	14.5	8.59	0.783		0.941
Q2M329	Coiled-coil domain-containing protein 96 OS=Homo sapiens OX=9606 GN=CCDC96 PE=2 SV=2 - [CCD96_HUMAN]	0.3477	1	1	25	52	555	62.7	4.94	1.242		0.994
Q8NB16	Mixed lineage kinase domain-like protein OS=Homo sapiens OX=9606 GN=MLKL PE=1 SV=1 - [MLKL_HUMAN]	0.2272	2	1	15	30	471	54.4	8.82	1.054		1.313
Q9Y570	Protein phosphatase methylesterase 1 OS=Homo sapiens OX=9606 GN=PPME1 PE=1 SV=3 - [PPME1_HUMAN]	0.2953	1	4	13	31	386	42.3	5.97	1.0535	0.271276	0.6045	0.00065479
Q9H9K5	Endogenous retroviral envelope protein HEMO OS=Homo sapiens OX=9606 GN=ERVMER34-1 PE=1 SV=1 - [MER34_HUMAN]	0.119	1	1	7	22	563	63.5	7.87	1.29		1.381
P08779	Keratin, type I cytoskeletal 16 OS=Homo sapiens OX=9606 GN=KRT16 PE=1 SV=4 - [K1C16_HUMAN]	0.2748	16	1	15	46	473	51.2	5.05	0.973		1.096
Q14692	Ribosome biogenesis protein BMS1 homolog OS=Homo sapiens OX=9606 GN=BMS1 PE=1 SV=1 - [BMS1_HUMAN]	0.1911	1	1	31	92	1282	145.7	6.44
Q9ULM3	YEATS domain-containing protein 2 OS=Homo sapiens OX=9606 GN=YEATS2 PE=1 SV=2 - [YETS2_HUMAN]	0.1976	2	1	25	49	1422	150.7	8.98	1.025		1.134
O95218	Zinc finger Ran-binding domain-containing protein 2 OS=Homo sapiens OX=9606 GN=ZRANB2 PE=1 SV=2 - [ZRAB2_HUMAN]	0.2121	1	5	9	18	330	37.4	10.01	1.0495	0.0845257	1.209	0.00203699
P12814	Alpha-actinin-1 OS=Homo sapiens OX=9606 GN=ACTN1 PE=1 SV=2 - [ACTN1_HUMAN]	0.7018	25	30	65	1125	892	103	5.41	1.1525	1.11543e-22	1.2585	3.04875e-68
O00186	Syntaxin-binding protein 3 OS=Homo sapiens OX=9606 GN=STXBP3 PE=1 SV=2 - [STXB3_HUMAN]	0.3851	1	4	24	49	592	67.7	7.8	1.133	0.65887	1.6745	4.58385e-05
P19099	Cytochrome P450 11B2, mitochondrial OS=Homo sapiens OX=9606 GN=CYP11B2 PE=1 SV=3 - [C11B2_HUMAN]	0.161	1	1	7	30	503	57.5	9.39	1.203		0.955
Q8NC51	Plasminogen activator inhibitor 1 RNA-binding protein OS=Homo sapiens OX=9606 GN=SERBP1 PE=1 SV=2 - [PAIRB_HUMAN]	0.3456	5	9	19	116	408	44.9	8.65	0.992	0.786767	1.224	3.1433e-15
P07237	Protein disulfide-isomerase OS=Homo sapiens OX=9606 GN=P4HB PE=1 SV=3 - [PDIA1_HUMAN]	0.626	19	26	35	173	508	57.1	4.87	1.108	0.000303438	1.048	0.00674318
Q8NC67	Neuropilin and tolloid-like protein 2 OS=Homo sapiens OX=9606 GN=NETO2 PE=1 SV=1 - [NETO2_HUMAN]	0.28	5	1	11	19	525	59.4	6.81	1.11		0.894
Q5JRX3	Presequence protease, mitochondrial OS=Homo sapiens OX=9606 GN=PITRM1 PE=1 SV=3 - [PREP_HUMAN]	0.2102	2	1	23	37	1037	117.3	6.92	1.072		1.503
Q70Z35	Phosphatidylinositol 3,4,5-trisphosphate-dependent Rac exchanger 2 protein OS=Homo sapiens OX=9606 GN=PREX2 PE=1 SV=1 - [PREX2_HUMAN]	0.1656	3	1	29	62	1606	182.5	7.44	0.927		0.866
P42704	Leucine-rich PPR motif-containing protein, mitochondrial OS=Homo sapiens OX=9606 GN=LRPPRC PE=1 SV=3 - [LPPRC_HUMAN]	0.3242	5	13	46	108	1394	157.8	6.13	0.9505	0.363179	1.394	1.39635e-08
P31947	14-3-3 protein sigma OS=Homo sapiens OX=9606 GN=SFN PE=1 SV=1 - [1433S_HUMAN]	0.4194	1	3	13	185	248	27.8	4.74	0.991	0.273002	0.919	0.312188
O14657	Torsin-1B OS=Homo sapiens OX=9606 GN=TOR1B PE=1 SV=2 - [TOR1B_HUMAN]	0.2143	2	1	7	14	336	38	8.54	1.027		0.848
P25786	Proteasome subunit alpha type-1 OS=Homo sapiens OX=9606 GN=PSMA1 PE=1 SV=1 - [PSA1_HUMAN]	0.5856	6	12	15	84	263	29.5	6.61	1.1785	2.08418e-10	1	0.531929
B4DY09	Interleukin enhancer-binding factor 2 OS=Homo sapiens OX=9606 GN=ILF2 PE=1 SV=1 - [B4DY09_HUMAN]	0.5284	6	11	21	106	352	38.9	4.94	0.837	4.55461e-11	1.233	1.47443e-23
Q86V21	Acetoacetyl-CoA synthetase OS=Homo sapiens OX=9606 GN=AACS PE=1 SV=1 - [AACS_HUMAN]	0.2545	10	2	21	153	672	75.1	6.24	1.059	0.177526	1.061	0.532278
P40939	Trifunctional enzyme subunit alpha, mitochondrial OS=Homo sapiens OX=9606 GN=HADHA PE=1 SV=2 - [ECHA_HUMAN]	0.3552	7	11	29	52	763	82.9	9.04	1.079	0.720234	1.481	2.22237e-06
D6RBR1	Calpastatin (Fragment) OS=Homo sapiens OX=9606 GN=CAST PE=1 SV=1 - [D6RBR1_HUMAN]	0.84	2	1	14	44	150	15.5	9.7	0.962		1.068
A0A0C4DGB5	Calpastatin OS=Homo sapiens OX=9606 GN=CAST PE=1 SV=1 - [A0A0C4DGB5_HUMAN]	0.5769	38	1	52	206	754	81	5.1	1.165	0.0537797	1.205	0.26501
O15116	U6 snRNA-associated Sm-like protein LSm1 OS=Homo sapiens OX=9606 GN=LSM1 PE=1 SV=1 - [LSM1_HUMAN]	0.2105	5	2	5	10	133	15.2	5.22	1.077	0.595231	1.002	0.986764
Q9P2R3	Rabankyrin-5 OS=Homo sapiens OX=9606 GN=ANKFY1 PE=1 SV=2 - [ANFY1_HUMAN]	0.1754	3	1	18	39	1169	128.3	6.1	1.117	0.705188	1.205	0.566686
Q9BRA2	Thioredoxin domain-containing protein 17 OS=Homo sapiens OX=9606 GN=TXNDC17 PE=1 SV=1 - [TXD17_HUMAN]	0.748	4	4	10	33	123	13.9	5.52	1.156	5.42296e-05	0.864	0.0101562
Q9GZT9	Egl nine homolog 1 OS=Homo sapiens OX=9606 GN=EGLN1 PE=1 SV=1 - [EGLN1_HUMAN]	0.2488	17	4	10	20	426	46	8.53	1.0005	0.963115	1.4765	0.12595
Q14432	cGMP-inhibited 3',5'-cyclic phosphodiesterase A OS=Homo sapiens OX=9606 GN=PDE3A PE=1 SV=3 - [PDE3A_HUMAN]	0.1113	1	1	12	31	1141	124.9	6	1.242		0.955
K7EIU8	Mothers against decapentaplegic homolog OS=Homo sapiens OX=9606 GN=SMAD4 PE=1 SV=1 - [K7EIU8_HUMAN]	0.1228	2	2	8	9	456	50	6.79	1.13	0.105247	0.997	0.968437
Q2LD37	Transmembrane protein KIAA1109 OS=Homo sapiens OX=9606 GN=KIAA1109 PE=1 SV=2 - [K1109_HUMAN]	0.1361	2	1	60	126	5005	555.1	6.58	0.293		1.02
A0A0D9SF50	Lys-63-specific deubiquitinase BRCC36 OS=Homo sapiens OX=9606 GN=BRCC3 PE=1 SV=1 - [A0A0D9SF50_HUMAN]	0.2934	6	1	7	11	317	36.1	6.2	1.051		1.003
Q9Y5S9	RNA-binding protein 8A OS=Homo sapiens OX=9606 GN=RBM8A PE=1 SV=1 - [RBM8A_HUMAN]	0.3103	2	2	5	23	174	19.9	5.72	1.12	0.0367297	1.107	0.0277159
H3BQ52	cAMP-regulated phosphoprotein 19 OS=Homo sapiens OX=9606 GN=ARPP19 PE=1 SV=1 - [H3BQ52_HUMAN]	0.6338	4	2	5	15	71	7.7	7.24	1.047	0.414177	0.873	0.5
Q4AC99	Probable inactive 1-aminocyclopropane-1-carboxylate synthase-like protein 2 OS=Homo sapiens OX=9606 GN=ACCSL PE=2 SV=3 - [1A1L2_HUMAN]	0.2553	1	1	12	15	568	65.2	6.49	0.899		0.709
Q9NQ55	Suppressor of SWI4 1 homolog OS=Homo sapiens OX=9606 GN=PPAN PE=2 SV=1 - [SSF1_HUMAN]	0.2748	6	1	17	26	473	53.2	10.13	1.196		1.132
K7ELC7	60S ribosomal protein L27 (Fragment) OS=Homo sapiens OX=9606 GN=RPL27 PE=1 SV=1 - [K7ELC7_HUMAN]	0.5625	4	2	10	27	144	16.5	10.58	1.1125	0.00131562	0.89	0.0387874
P63172	Dynein light chain Tctex-type 1 OS=Homo sapiens OX=9606 GN=DYNLT1 PE=1 SV=1 - [DYLT1_HUMAN]	0.3894	1	2	3	7	113	12.4	5.08	1.1165	0.145819	0.9255	0.861946
O00763	Acetyl-CoA carboxylase 2 OS=Homo sapiens OX=9606 GN=ACACB PE=1 SV=3 - [ACACB_HUMAN]	0.201	11	1	46	97	2458	276.4	6.49	0.881		1.054
Q96B23	Uncharacterized protein C18orf25 OS=Homo sapiens OX=9606 GN=C18orf25 PE=1 SV=3 - [CR025_HUMAN]	0.146	1	1	8	14	404	43.4	4.88	1.114	0.192609	1.02	0.83842
P04259	Keratin, type II cytoskeletal 6B OS=Homo sapiens OX=9606 GN=KRT6B PE=1 SV=5 - [K2C6B_HUMAN]	0.2128	23	1	15	39	564	60	8	0.96		1.238
O00625	Pirin OS=Homo sapiens OX=9606 GN=PIR PE=1 SV=1 - [PIR_HUMAN]	0.4276	1	7	14	41	290	32.1	6.92	1.041	0.545841	0.793	0.00698431
H3BSK2	Chromosome 15 open reading frame 17, isoform CRA_e OS=Homo sapiens OX=9606 GN=FAM219B PE=1 SV=1 - [H3BSK2_HUMAN]	0.4122	6	1	6	13	131	13.9	11.43	0.639		0.915
O95996	Adenomatous polyposis coli protein 2 OS=Homo sapiens OX=9606 GN=APC2 PE=1 SV=1 - [APCL_HUMAN]	0.1485	6	1	37	67	2303	243.8	8.82	0.783		0.97
P51570	Galactokinase OS=Homo sapiens OX=9606 GN=GALK1 PE=1 SV=1 - [GALK1_HUMAN]	0.1071	8	1	5	5	392	42.2	6.46	1.131		0.733
H0YAR2	Polyadenylate-binding protein 1 (Fragment) OS=Homo sapiens OX=9606 GN=PABPC1 PE=1 SV=1 - [H0YAR2_HUMAN]	0.7289	3	1	29	99	284	32.2	9.04	1.14		1.32
A0A087WTT1	Polyadenylate-binding protein OS=Homo sapiens OX=9606 GN=PABPC1 PE=1 SV=1 - [A0A087WTT1_HUMAN]	0.6475	30	8	42	177	522	58.5	9.26	0.973	0.494807	1.0345	0.197362
Q8N3R9	MAGUK p55 subfamily member 5 OS=Homo sapiens OX=9606 GN=MPP5 PE=1 SV=3 - [MPP5_HUMAN]	0.157	4	1	13	20	675	77.2	6.14	0.98		1.196
P60983	Glia maturation factor beta OS=Homo sapiens OX=9606 GN=GMFB PE=1 SV=2 - [GMFB_HUMAN]	0.2817	2	2	5	11	142	16.7	5.29	0.9005	0.0128698	0.899	0.195111
P52907	F-actin-capping protein subunit alpha-1 OS=Homo sapiens OX=9606 GN=CAPZA1 PE=1 SV=3 - [CAZA1_HUMAN]	0.6713	2	8	17	106	286	32.9	5.69	0.9145	0.00104432	0.976	0.359352
Q9HBW1	Leucine-rich repeat-containing protein 4 OS=Homo sapiens OX=9606 GN=LRRC4 PE=1 SV=2 - [LRRC4_HUMAN]	0.1378	1	1	9	13	653	72.7	7.05	0.654		0.164
Q86WQ0	Nuclear receptor 2C2-associated protein OS=Homo sapiens OX=9606 GN=NR2C2AP PE=1 SV=1 - [NR2CA_HUMAN]	0.4604	1	1	4	5	139	15.9	6.16	0.771		0.875
O60502	Protein O-GlcNAcase OS=Homo sapiens OX=9606 GN=OGA PE=1 SV=2 - [OGA_HUMAN]	0.1234	1	1	12	15	916	102.8	4.91	1.048		0.966
O15083	ERC protein 2 OS=Homo sapiens OX=9606 GN=ERC2 PE=1 SV=3 - [ERC2_HUMAN]	0.2278	2	1	29	90	957	110.5	6.99	0.828		0.837
P17612	cAMP-dependent protein kinase catalytic subunit alpha OS=Homo sapiens OX=9606 GN=PRKACA PE=1 SV=2 - [KAPCA_HUMAN]	0.2194	5	1	9	24	351	40.6	8.79	1.01	0.895506	0.666	0.146617
Q09472	Histone acetyltransferase p300 OS=Homo sapiens OX=9606 GN=EP300 PE=1 SV=2 - [EP300_HUMAN]	0.0696	16	3	18	36	2414	264	8.5	1.0335	0.326645	0.997	0.802012
P18124	60S ribosomal protein L7 OS=Homo sapiens OX=9606 GN=RPL7 PE=1 SV=1 - [RL7_HUMAN]	0.6855	7	9	26	111	248	29.2	10.65	1.0525	0.00753272	0.9685	0.00330468
Q9NZN4	EH domain-containing protein 2 OS=Homo sapiens OX=9606 GN=EHD2 PE=1 SV=2 - [EHD2_HUMAN]	0.4052	7	9	27	58	543	61.1	6.46	1.1565	0.0324339	0.9095	0.093811
Q8IWX8	Calcium homeostasis endoplasmic reticulum protein OS=Homo sapiens OX=9606 GN=CHERP PE=1 SV=3 - [CHERP_HUMAN]	0.1092	5	1	14	19	916	103.6	9.04	0.567		1.058
Q93008	Probable ubiquitin carboxyl-terminal hydrolase FAF-X OS=Homo sapiens OX=9606 GN=USP9X PE=1 SV=3 - [USP9X_HUMAN]	0.2035	5	6	53	108	2570	292.1	5.8	1.058	0.0806652	0.8915	0.0174785
Q9BPW5	Ras-like protein family member 11B OS=Homo sapiens OX=9606 GN=RASL11B PE=2 SV=1 - [RSLBB_HUMAN]	0.4919	2	1	9	16	248	27.5	9.11	1.249		1.177
J3KPF0	Probable E3 ubiquitin-protein ligase HECTD4 OS=Homo sapiens OX=9606 GN=HECTD4 PE=1 SV=3 - [J3KPF0_HUMAN]	0.1397	7	1	57	114	4416	484	6.02
F8W6G1	Nuclear receptor-binding protein OS=Homo sapiens OX=9606 GN=NRBP1 PE=1 SV=1 - [F8W6G1_HUMAN]	0.2007	4	2	10	20	543	60.8	5.16	0.92	0.359554	0.73	0.152004
O15066	Kinesin-like protein KIF3B OS=Homo sapiens OX=9606 GN=KIF3B PE=1 SV=1 - [KIF3B_HUMAN]	0.1954	1	1	17	35	747	85.1	7.69	0.842		0.994
P19784	Casein kinase II subunit alpha' OS=Homo sapiens OX=9606 GN=CSNK2A2 PE=1 SV=1 - [CSK22_HUMAN]	0.3343	4	2	11	26	350	41.2	8.56	0.622	0.359834	1.122	0.527731
O75794	Cell division cycle protein 123 homolog OS=Homo sapiens OX=9606 GN=CDC123 PE=1 SV=1 - [CD123_HUMAN]	0.256	4	5	11	26	336	39.1	4.81	1.142	0.0110844	1.037	0.982087
Q15796	Mothers against decapentaplegic homolog 2 OS=Homo sapiens OX=9606 GN=SMAD2 PE=1 SV=1 - [SMAD2_HUMAN]	0.2463	18	3	11	18	467	52.3	6.58	1.0015	0.399394	0.961	0.24682
P12277	Creatine kinase B-type OS=Homo sapiens OX=9606 GN=CKB PE=1 SV=1 - [KCRB_HUMAN]	0.727	12	13	22	127	381	42.6	5.59	0.8685	4.75113e-10	0.956	0.0128516
Q9C0D5	Protein TANC1 OS=Homo sapiens OX=9606 GN=TANC1 PE=1 SV=3 - [TANC1_HUMAN]	0.1886	2	2	31	58	1861	202.1	8.32	0.6	0.21293	1.197	0.374223
P48444	Coatomer subunit delta OS=Homo sapiens OX=9606 GN=ARCN1 PE=1 SV=1 - [COPD_HUMAN]	0.5205	5	12	28	51	511	57.2	6.21	1.0365	0.0282219	1.165	8.66702e-06
Q7LBC6	Lysine-specific demethylase 3B OS=Homo sapiens OX=9606 GN=KDM3B PE=1 SV=2 - [KDM3B_HUMAN]	0.163	2	1	28	51	1761	191.5	7.18	0.533		1.095
Q14694	Ubiquitin carboxyl-terminal hydrolase 10 OS=Homo sapiens OX=9606 GN=USP10 PE=1 SV=2 - [UBP10_HUMAN]	0.2669	7	8	17	43	798	87.1	5.31	1.012	0.921979	1.293	2.31286e-07
Q9GZP4	PITH domain-containing protein 1 OS=Homo sapiens OX=9606 GN=PITHD1 PE=1 SV=1 - [PITH1_HUMAN]	0.3365	3	1	6	10	211	24.2	5.74	1.058	0.311015	0.91	0.572988
Q9BRT9	DNA replication complex GINS protein SLD5 OS=Homo sapiens OX=9606 GN=GINS4 PE=1 SV=1 - [SLD5_HUMAN]	0.5067	3	2	11	16	223	26	4.98	1.0075	0.864923	1.001	0.97644
A0A087WYR0	Signal recognition particle 19 kDa protein OS=Homo sapiens OX=9606 GN=SRP19 PE=1 SV=1 - [A0A087WYR0_HUMAN]	0.2917	6	1	5	7	120	13.6	10.23	0.715		1.22
Q16739	Ceramide glucosyltransferase OS=Homo sapiens OX=9606 GN=UGCG PE=1 SV=1 - [CEGT_HUMAN]	0.2056	1	1	7	36	394	44.8	7.78	1.2		1.399
F5H5D3	Tubulin alpha chain OS=Homo sapiens OX=9606 GN=TUBA1C PE=1 SV=1 - [F5H5D3_HUMAN]	0.5645	21	8	28	834	519	57.7	5.07	0.8035	2.23929e-51	0.827	5.97313e-17
Q9NPD8	Ubiquitin-conjugating enzyme E2 T OS=Homo sapiens OX=9606 GN=UBE2T PE=1 SV=1 - [UBE2T_HUMAN]	0.3147	1	5	7	31	197	22.5	7.99	1.0905	0.181238	0.96	0.0491455
P41218	Myeloid cell nuclear differentiation antigen OS=Homo sapiens OX=9606 GN=MNDA PE=1 SV=1 - [MNDA_HUMAN]	0.3489	3	1	15	41	407	45.8	9.76	1.056		0.93
Q16531	DNA damage-binding protein 1 OS=Homo sapiens OX=9606 GN=DDB1 PE=1 SV=1 - [DDB1_HUMAN]	0.4728	11	36	49	184	1140	126.9	5.26	0.9735	0.0391608	1.059	0.0116519
J3KNQ4	Alpha-parvin OS=Homo sapiens OX=9606 GN=PARVA PE=1 SV=1 - [J3KNQ4_HUMAN]	0.2888	4	3	18	41	412	46.6	8.4	0.985	0.860277	0.902	0.00997162
Q6P2C0	WD repeat-containing protein 93 OS=Homo sapiens OX=9606 GN=WDR93 PE=2 SV=1 - [WDR93_HUMAN]	0.1939	2	1	12	15	686	77.3	6.39	0.934		0.957
A0A024RB99	Serine hydroxymethyltransferase OS=Homo sapiens OX=9606 GN=SHMT2 PE=3 SV=1 - [A0A024RB99_HUMAN]	0.5714	26	16	28	150	483	53.4	8.15	0.9455	2.70416e-05	1.314	1.38064e-27
Q9C0I1	Myotubularin-related protein 12 OS=Homo sapiens OX=9606 GN=MTMR12 PE=1 SV=2 - [MTMRC_HUMAN]	0.1339	1	1	13	19	747	86.1	6.62	0.861		1.158
Q9Y3F4	Serine-threonine kinase receptor-associated protein OS=Homo sapiens OX=9606 GN=STRAP PE=1 SV=1 - [STRAP_HUMAN]	0.5686	3	13	18	97	350	38.4	5.12	1.058	0.0331456	1.089	3.24226e-05
P35998	26S proteasome regulatory subunit 7 OS=Homo sapiens OX=9606 GN=PSMC2 PE=1 SV=3 - [PRS7_HUMAN]	0.6005	4	16	28	80	433	48.6	5.95	1.1005	0.00137006	0.8855	8.45179e-07
Q9UNE7	E3 ubiquitin-protein ligase CHIP OS=Homo sapiens OX=9606 GN=STUB1 PE=1 SV=2 - [CHIP_HUMAN]	0.2838	4	2	8	16	303	34.8	5.87	0.8135	0.0846664	0.879	0.382579
P10768	S-formylglutathione hydrolase OS=Homo sapiens OX=9606 GN=ESD PE=1 SV=2 - [ESTD_HUMAN]	0.3298	4	3	9	19	282	31.4	7.02	1.173	0.105888	0.708	0.00276834
P47755	F-actin-capping protein subunit alpha-2 OS=Homo sapiens OX=9606 GN=CAPZA2 PE=1 SV=3 - [CAZA2_HUMAN]	0.542	6	5	13	62	286	32.9	5.85	0.9065	0.00160525	0.896	0.0581134
Q96MC2	Dynein regulatory complex protein 1 OS=Homo sapiens OX=9606 GN=DRC1 PE=2 SV=2 - [DRC1_HUMAN]	0.2946	1	1	26	71	740	87.1	5.38	0.891		1.443
Q69YN2	CWF19-like protein 1 OS=Homo sapiens OX=9606 GN=CWF19L1 PE=1 SV=2 - [C19L1_HUMAN]	0.2509	5	5	14	29	538	60.6	7.24	0.972	0.119468	1.135	0.0924567
P21266	Glutathione S-transferase Mu 3 OS=Homo sapiens OX=9606 GN=GSTM3 PE=1 SV=3 - [GSTM3_HUMAN]	0.5333	5	7	11	41	225	26.5	5.54	0.979	0.546385	0.7105	7.69583e-08
A0A0J9YW64	Dedicator of cytokinesis protein 11 (Fragment) OS=Homo sapiens OX=9606 GN=DOCK11 PE=1 SV=1 - [A0A0J9YW64_HUMAN]	0.1887	3	1	35	60	1902	218	7.72	0.832		0.734
O15091	Mitochondrial ribonuclease P catalytic subunit OS=Homo sapiens OX=9606 GN=KIAA0391 PE=1 SV=2 - [MRPP3_HUMAN]	0.3602	2	2	20	30	583	67.3	8.78	1.054	0.722066	1.335	0.339041
O75475	PC4 and SFRS1-interacting protein OS=Homo sapiens OX=9606 GN=PSIP1 PE=1 SV=1 - [PSIP1_HUMAN]	0.6151	4	18	38	159	530	60.1	9.13	0.991	0.101376	1.122	5.91456e-10
Q86UE4	Protein LYRIC OS=Homo sapiens OX=9606 GN=MTDH PE=1 SV=2 - [LYRIC_HUMAN]	0.2766	3	3	11	22	582	63.8	9.32	0.924	0.0177374	0.985	0.797669
Q17R60	Interphotoreceptor matrix proteoglycan 1 OS=Homo sapiens OX=9606 GN=IMPG1 PE=1 SV=2 - [IMPG1_HUMAN]	0.1832	3	1	14	25	797	89.3	4.89	0.895		1.04
Q13596	Sorting nexin-1 OS=Homo sapiens OX=9606 GN=SNX1 PE=1 SV=3 - [SNX1_HUMAN]	0.4119	6	5	22	56	522	59	5.15	1.001	0.898063	0.813	0.00864621
Q15645	Pachytene checkpoint protein 2 homolog OS=Homo sapiens OX=9606 GN=TRIP13 PE=1 SV=2 - [PCH2_HUMAN]	0.4236	2	6	17	47	432	48.5	6.09	1.0365	0.814298	0.793	0.00274139
Q92556	Engulfment and cell motility protein 1 OS=Homo sapiens OX=9606 GN=ELMO1 PE=1 SV=2 - [ELMO1_HUMAN]	0.2572	13	1	23	81	727	83.8	6.28	1.422		0.585
Q9NUJ1	Mycophenolic acid acyl-glucuronide esterase, mitochondrial OS=Homo sapiens OX=9606 GN=ABHD10 PE=1 SV=1 - [ABHDA_HUMAN]	0.2582	1	1	6	8	306	33.9	8.57	1.261		1.349
P27105	Erythrocyte band 7 integral membrane protein OS=Homo sapiens OX=9606 GN=STOM PE=1 SV=3 - [STOM_HUMAN]	0.2326	3	1	7	38	288	31.7	7.88	0.744		1.088
Q9NPQ8	Synembryn-A OS=Homo sapiens OX=9606 GN=RIC8A PE=1 SV=3 - [RIC8A_HUMAN]	0.177	3	1	13	28	531	59.7	5.33	1.057	0.168284	0.604	0.00209174
P30086	Phosphatidylethanolamine-binding protein 1 OS=Homo sapiens OX=9606 GN=PEBP1 PE=1 SV=3 - [PEBP1_HUMAN]	0.7433	4	9	9	62	187	21	7.53	0.904	3.3993e-05	0.8465	0.000545314
Q8IWC1	MAP7 domain-containing protein 3 OS=Homo sapiens OX=9606 GN=MAP7D3 PE=1 SV=2 - [MA7D3_HUMAN]	0.2957	2	1	28	72	876	98.4	9.32	0.969		1.02
Q9H444	Charged multivesicular body protein 4b OS=Homo sapiens OX=9606 GN=CHMP4B PE=1 SV=1 - [CHM4B_HUMAN]	0.4375	2	4	12	39	224	24.9	4.82	1.149	0.0202938	1.0515	0.875325
H3BM74	NEDD8 ultimate buster 1 OS=Homo sapiens OX=9606 GN=NUB1 PE=1 SV=1 - [H3BM74_HUMAN]	0.4006	8	1	27	121	639	73.3	6.57	1.135		1.178
Q8WW12	PEST proteolytic signal-containing nuclear protein OS=Homo sapiens OX=9606 GN=PCNP PE=1 SV=2 - [PCNP_HUMAN]	0.4888	3	6	10	27	178	18.9	7.49	1.199	1.88542e-05	0.979	0.327385
O75792	Ribonuclease H2 subunit A OS=Homo sapiens OX=9606 GN=RNASEH2A PE=1 SV=2 - [RNH2A_HUMAN]	0.1639	5	2	4	8	299	33.4	5.25	0.9855	0.97151	1.2645	0.379536
P43246	DNA mismatch repair protein Msh2 OS=Homo sapiens OX=9606 GN=MSH2 PE=1 SV=1 - [MSH2_HUMAN]	0.3148	21	5	29	44	934	104.7	5.77	1.0475	0.929569	1.248	0.003471
Q9H3H9	Transcription elongation factor A protein-like 2 OS=Homo sapiens OX=9606 GN=TCEAL2 PE=2 SV=1 - [TCAL2_HUMAN]	0.2863	1	1	9	30	227	25.8	5.94	0.707		1.667
P35247	Pulmonary surfactant-associated protein D OS=Homo sapiens OX=9606 GN=SFTPD PE=1 SV=3 - [SFTPD_HUMAN]	0.2853	2	1	10	31	375	37.7	6.6	2.119		1.037
Q6UVK1	Chondroitin sulfate proteoglycan 4 OS=Homo sapiens OX=9606 GN=CSPG4 PE=1 SV=2 - [CSPG4_HUMAN]	0.1085	1	1	19	28	2322	250.4	5.47	0.307		1.048
Q96GG9	DCN1-like protein 1 OS=Homo sapiens OX=9606 GN=DCUN1D1 PE=1 SV=1 - [DCNL1_HUMAN]	0.4672	11	7	12	23	259	30.1	5.34	0.9555	0.637593	1.0415	0.88484
A0A087X295	WD repeat-containing protein 6 OS=Homo sapiens OX=9606 GN=WDR6 PE=1 SV=1 - [A0A087X295_HUMAN]	0.1051	6	1	10	12	1151	124.9	6.92	0.63		1.252
Q9NYU2	UDP-glucose:glycoprotein glucosyltransferase 1 OS=Homo sapiens OX=9606 GN=UGGT1 PE=1 SV=3 - [UGGG1_HUMAN]	0.2785	3	10	38	80	1555	177.1	5.63	0.9465	0.598391	1.0205	0.55565
A0A0A0MRM9	Nucleolar and coiled-body phosphoprotein 1 (Fragment) OS=Homo sapiens OX=9606 GN=NOLC1 PE=1 SV=1 - [A0A0A0MRM9_HUMAN]	0.4054	8	19	44	199	708	74.6	9.47	0.892	2.74005e-06	1.2715	2.7628e-25
Q9NVA4	Transmembrane protein 184C OS=Homo sapiens OX=9606 GN=TMEM184C PE=1 SV=2 - [T184C_HUMAN]	0.0868	1	1	3	3	438	50.1	6.27	1.106		0.799
O75390	Citrate synthase, mitochondrial OS=Homo sapiens OX=9606 GN=CS PE=1 SV=2 - [CISY_HUMAN]	0.3305	22	5	17	96	466	51.7	8.32	1.1445	0.875169	1.284	4.25204e-06
H0YIC4	Citrate synthase (Fragment) OS=Homo sapiens OX=9606 GN=CS PE=1 SV=1 - [H0YIC4_HUMAN]	0.4878	2	1	9	58	123	14.1	9.57	0.976	0.859059	1.512	0.0218693
P05556	Integrin beta-1 OS=Homo sapiens OX=9606 GN=ITGB1 PE=1 SV=2 - [ITB1_HUMAN]	0.282	8	5	20	40	798	88.4	5.39	1.0635	0.985403	1.6695	7.85573e-06
Q9UBQ7	Glyoxylate reductase/hydroxypyruvate reductase OS=Homo sapiens OX=9606 GN=GRHPR PE=1 SV=1 - [GRHPR_HUMAN]	0.3628	3	3	12	21	328	35.6	7.39	1.1055	0.367239	0.861	0.10777
P38935	DNA-binding protein SMUBP-2 OS=Homo sapiens OX=9606 GN=IGHMBP2 PE=1 SV=3 - [SMBP2_HUMAN]	0.2175	11	1	24	89	993	109.1	8.97
M0R192	Flavin reductase (NADPH) OS=Homo sapiens OX=9606 GN=BLVRB PE=1 SV=1 - [M0R192_HUMAN]	0.227	5	1	4	14	163	17.1	6.79	1.125	0.340219	0.696	0.0139384
Q9NVH2	Integrator complex subunit 7 OS=Homo sapiens OX=9606 GN=INTS7 PE=1 SV=1 - [INT7_HUMAN]	0.3358	1	1	30	97	962	106.8	8.02	1.139		0.736
Q13002	Glutamate receptor ionotropic, kainate 2 OS=Homo sapiens OX=9606 GN=GRIK2 PE=1 SV=1 - [GRIK2_HUMAN]	0.217	27	1	17	51	908	102.5	7.9	1.058		1.128
F6X3N5	Guanine nucleotide-binding protein G(I)/G(S)/G(T) subunit beta-1 (Fragment) OS=Homo sapiens OX=9606 GN=GNB1 PE=1 SV=1 - [F6X3N5_HUMAN]	0.5215	21	4	11	67	163	18.3	8.02	1.162	0.0191485	1.5185	6.59694e-08
Q96DG6	Carboxymethylenebutenolidase homolog OS=Homo sapiens OX=9606 GN=CMBL PE=1 SV=1 - [CMBL_HUMAN]	0.2449	2	4	8	15	245	28	7.18	0.72	0.00272553	0.6645	0.00609411
Q96GM8	Target of EGR1 protein 1 OS=Homo sapiens OX=9606 GN=TOE1 PE=1 SV=1 - [TOE1_HUMAN]	0.1647	2	3	9	21	510	56.5	7.18	0.8585	0.0461565	1.165	0.134993
P55786	Puromycin-sensitive aminopeptidase OS=Homo sapiens OX=9606 GN=NPEPPS PE=1 SV=2 - [PSA_HUMAN]	0.2971	15	12	28	60	919	103.2	5.72	1.054	0.00581355	0.96	0.349959
A0A0A0MRJ6	Protein-L-isoaspartate O-methyltransferase OS=Homo sapiens OX=9606 GN=PCMT1 PE=1 SV=1 - [A0A0A0MRJ6_HUMAN]	0.5333	7	6	12	42	285	30.3	7.52	1.0175	0.232713	0.956	0.21744
Q9Y2Z4	Tyrosine--tRNA ligase, mitochondrial OS=Homo sapiens OX=9606 GN=YARS2 PE=1 SV=2 - [SYYM_HUMAN]	0.3501	2	7	14	26	477	53.2	8.98	0.9195	0.348147	1.385	1.80738e-05
O14732	Inositol monophosphatase 2 OS=Homo sapiens OX=9606 GN=IMPA2 PE=1 SV=1 - [IMPA2_HUMAN]	0.0833	1	1	3	11	288	31.3	6.61	1.036	0.61961	1.053	0.120017
P36543	V-type proton ATPase subunit E 1 OS=Homo sapiens OX=9606 GN=ATP6V1E1 PE=1 SV=1 - [VATE1_HUMAN]	0.4867	2	4	15	43	226	26.1	8	1.044	0.904073	0.9825	0.497283
Q99543	DnaJ homolog subfamily C member 2 OS=Homo sapiens OX=9606 GN=DNAJC2 PE=1 SV=4 - [DNJC2_HUMAN]	0.4767	7	13	29	54	621	72	8.7	0.939	0.717933	1.07	0.0491158
I3L2B3	XIAP-associated factor 1 OS=Homo sapiens OX=9606 GN=XAF1 PE=1 SV=1 - [I3L2B3_HUMAN]	0.5811	1	1	4	6	74	8.5	6.87	2.531		1.02
Q12955	Ankyrin-3 OS=Homo sapiens OX=9606 GN=ANK3 PE=1 SV=3 - [ANK3_HUMAN]	0.1611	3	1	74	120	4377	480.1	6.49	1.04		0.874
P08758	Annexin A5 OS=Homo sapiens OX=9606 GN=ANXA5 PE=1 SV=2 - [ANXA5_HUMAN]	0.7219	6	20	26	361	320	35.9	5.05	1.093	4.02692e-13	0.847	1.23035e-21
P14210	Hepatocyte growth factor OS=Homo sapiens OX=9606 GN=HGF PE=1 SV=2 - [HGF_HUMAN]	0.2212	8	1	16	38	728	83.1	7.88	2.611		1.02
Q16513	Serine/threonine-protein kinase N2 OS=Homo sapiens OX=9606 GN=PKN2 PE=1 SV=1 - [PKN2_HUMAN]	0.2246	4	6	27	56	984	112	6.3	1.0675	0.781545	1.0605	0.133092
Q68CZ2	Tensin-3 OS=Homo sapiens OX=9606 GN=TNS3 PE=1 SV=2 - [TENS3_HUMAN]	0.2678	26	4	33	51	1445	155.2	6.81	0.9255	0.0128646	1.112	0.195159
Q9Y5B9	FACT complex subunit SPT16 OS=Homo sapiens OX=9606 GN=SUPT16H PE=1 SV=1 - [SP16H_HUMAN]	0.3744	2	11	48	105	1047	119.8	5.66	0.9565	0.118411	1.0175	0.982311
Q6JEL2	Kelch-like protein 10 OS=Homo sapiens OX=9606 GN=KLHL10 PE=1 SV=1 - [KLH10_HUMAN]	0.1628	3	1	10	34	608	68.9	5.68	0.997		0.906
C9JMY0	Leukocyte receptor cluster member 8 OS=Homo sapiens OX=9606 GN=LENG8 PE=1 SV=2 - [C9JMY0_HUMAN]	0.1983	4	1	16	44	837	91.6	9.35	0.773		1.116
Q9BT73	Proteasome assembly chaperone 3 OS=Homo sapiens OX=9606 GN=PSMG3 PE=1 SV=1 - [PSMG3_HUMAN]	0.3525	1	3	5	9	122	13.1	7.88	1.09	0.0329491	0.791	0.0176139
Q9Y617	Phosphoserine aminotransferase OS=Homo sapiens OX=9606 GN=PSAT1 PE=1 SV=2 - [SERC_HUMAN]	0.4378	4	10	16	42	370	40.4	7.66	0.7935	3.68263e-06	0.6685	5.88266e-05
Q8WUW1	Protein BRICK1 OS=Homo sapiens OX=9606 GN=BRK1 PE=1 SV=1 - [BRK1_HUMAN]	0.7067	1	1	6	18	75	8.7	5.45	1.085	0.215285	1.075	0.763107
Q9Y606	tRNA pseudouridine synthase A OS=Homo sapiens OX=9606 GN=PUS1 PE=1 SV=3 - [TRUA_HUMAN]	0.3396	10	2	13	23	427	47.4	8.41	0.949	0.350183	1.004	0.719784
M0R0R2	40S ribosomal protein S5 OS=Homo sapiens OX=9606 GN=RPS5 PE=1 SV=1 - [M0R0R2_HUMAN]	0.3956	6	6	11	38	225	25.3	9.76	1.0995	0.5548	0.973	0.0883843
P05023	Sodium/potassium-transporting ATPase subunit alpha-1 OS=Homo sapiens OX=9606 GN=ATP1A1 PE=1 SV=1 - [AT1A1_HUMAN]	0.219	33	5	26	39	1023	112.8	5.49	0.9155	0.169979	1.393	0.0102169
A0A024RAI5	Bridging integrator 1, isoform CRA_a OS=Homo sapiens OX=9606 GN=BIN1 PE=4 SV=1 - [A0A024RAI5_HUMAN]	0.3029	15	3	15	57	482	53	5.27	1.442	2.53612e-05	1.375	0.000364211
P43490	Nicotinamide phosphoribosyltransferase OS=Homo sapiens OX=9606 GN=NAMPT PE=1 SV=1 - [NAMPT_HUMAN]	0.2974	3	4	14	47	491	55.5	7.15	0.947	0.179013	1.0135	0.483522
Q13451	Peptidyl-prolyl cis-trans isomerase FKBP5 OS=Homo sapiens OX=9606 GN=FKBP5 PE=1 SV=2 - [FKBP5_HUMAN]	0.2451	6	3	13	18	457	51.2	5.9	0.9835	0.703368	1.1115	0.0453122
Q8N9H8	Exonuclease mut-7 homolog OS=Homo sapiens OX=9606 GN=EXD3 PE=1 SV=3 - [MUT7_HUMAN]	0.1644	1	1	16	23	876	96.5	8.22	0.91		1.316
P53618	Coatomer subunit beta OS=Homo sapiens OX=9606 GN=COPB1 PE=1 SV=3 - [COPB_HUMAN]	0.2802	2	8	29	56	953	107.1	6.05	0.886	0.0521514	0.7555	0.001258
Q7Z5L9	Interferon regulatory factor 2-binding protein 2 OS=Homo sapiens OX=9606 GN=IRF2BP2 PE=1 SV=2 - [I2BP2_HUMAN]	0.2198	1	3	10	18	587	61	8.69	0.9445	0.796748	0.9975	0.80198
Q7Z4V0	Zinc finger protein 438 OS=Homo sapiens OX=9606 GN=ZNF438 PE=1 SV=1 - [ZN438_HUMAN]	0.2174	5	1	16	29	828	91.8	9.39	0.93		1.056
E9PI87	Oxidoreductase HTATIP2 OS=Homo sapiens OX=9606 GN=HTATIP2 PE=1 SV=1 - [E9PI87_HUMAN]	0.2653	2	1	6	7	196	22	7.4	1.191		0.976
F8W696	Apolipoprotein A-I OS=Homo sapiens OX=9606 GN=APOA1 PE=1 SV=1 - [F8W696_HUMAN]	0.2939	2	1	10	30	245	27.9	6.13	1.527		0.826
P42574	Caspase-3 OS=Homo sapiens OX=9606 GN=CASP3 PE=1 SV=2 - [CASP3_HUMAN]	0.1444	5	2	5	12	277	31.6	6.54	1.062	0.0328357	0.877	0.00134414
Q9NPJ3	Acyl-coenzyme A thioesterase 13 OS=Homo sapiens OX=9606 GN=ACOT13 PE=1 SV=1 - [ACO13_HUMAN]	0.5214	1	3	10	20	140	15	9.14	1.1675	0.0181662	1.1255	0.0302605
Q8N6R0	eEF1A lysine and N-terminal methyltransferase OS=Homo sapiens OX=9606 GN=EEF1AKNMT PE=1 SV=1 - [EFNMT_HUMAN]	0.2732	5	3	17	26	699	78.7	6.73	1.104	0.0436959	0.9415	0.694705
Q8TAT6	Nuclear protein localization protein 4 homolog OS=Homo sapiens OX=9606 GN=NPLOC4 PE=1 SV=3 - [NPL4_HUMAN]	0.3273	6	8	19	51	608	68.1	6.38	1.107	0.0125856	1.1135	0.000775429
Q9NTI2	Phospholipid-transporting ATPase IB OS=Homo sapiens OX=9606 GN=ATP8A2 PE=1 SV=3 - [AT8A2_HUMAN]	0.1978	4	1	21	42	1188	133.5	8.12	1.104		1.165
Q5VVQ1	Translin-associated protein X (Fragment) OS=Homo sapiens OX=9606 GN=TSNAX PE=4 SV=1 - [Q5VVQ1_HUMAN]	0.3067	5	1	5	22	163	19	7.75	0.976		0.944
Q9BUL9	Ribonuclease P protein subunit p25 OS=Homo sapiens OX=9606 GN=RPP25 PE=1 SV=1 - [RPP25_HUMAN]	0.1106	1	1	3	4	199	20.6	9.61	0.98	0.811465	1.322	0.10845
P05109	Protein S100-A8 OS=Homo sapiens OX=9606 GN=S100A8 PE=1 SV=1 - [S10A8_HUMAN]	0.5591	1	3	7	12	93	10.8	7.03	1.1735	0.0596643	3.75	7.94073e-05
A0A0A0MSS8	Aldo-keto reductase family 1 member C3 OS=Homo sapiens OX=9606 GN=AKR1C3 PE=1 SV=1 - [A0A0A0MSS8_HUMAN]	0.5728	10	9	21	153	323	36.8	7.94	1.0965	0.000238548	0.837	0.00439151
H0Y679	Proline-rich protein PRCC (Fragment) OS=Homo sapiens OX=9606 GN=PRCC PE=1 SV=1 - [H0Y679_HUMAN]	0.249	5	1	8	13	257	29	5.73	1		0.721
A0A0A0MTS7	Titin OS=Homo sapiens OX=9606 GN=TTN PE=1 SV=1 - [A0A0A0MTS7_HUMAN]	0.1999	8	3	715	1317	35991	3992.2	6.39	1.1325	0.198969	1.018	0.585081
Q14203	Dynactin subunit 1 OS=Homo sapiens OX=9606 GN=DCTN1 PE=1 SV=3 - [DCTN1_HUMAN]	0.3498	19	16	41	73	1278	141.6	5.81	1.0475	0.112243	0.91	0.0283172
Q9NXH9	tRNA (guanine(26)-N(2))-dimethyltransferase OS=Homo sapiens OX=9606 GN=TRMT1 PE=1 SV=1 - [TRM1_HUMAN]	0.2398	8	3	17	54	659	72.2	7.64	0.994	0.479254	1.205	0.0758585
H3BRE8	RNA polymerase II-associated protein 1 OS=Homo sapiens OX=9606 GN=RPAP1 PE=1 SV=1 - [H3BRE8_HUMAN]	0.1525	3	1	15	20	1128	123	6.73	0.931		0.626
P31949	Protein S100-A11 OS=Homo sapiens OX=9606 GN=S100A11 PE=1 SV=2 - [S10AB_HUMAN]	0.5524	2	4	6	45	105	11.7	7.12	1.7435	1.18974e-11	1.7575	9.69591e-14
Q9P287	BRCA2 and CDKN1A-interacting protein OS=Homo sapiens OX=9606 GN=BCCIP PE=1 SV=1 - [BCCIP_HUMAN]	0.3535	3	7	8	23	314	36	4.61	0.99	0.699275	0.936	0.371462
Q13472	DNA topoisomerase 3-alpha OS=Homo sapiens OX=9606 GN=TOP3A PE=1 SV=1 - [TOP3A_HUMAN]	0.2547	3	1	21	26	1001	112.3	8.34	0.899	0.430524	0.755	0.0406502
Q7Z6P3	Ras-related protein Rab-44 OS=Homo sapiens OX=9606 GN=RAB44 PE=1 SV=4 - [RAB44_HUMAN]	0.1567	1	1	14	38	1021	110.8	5.08	1.071		0.583
Q8NDV7	Trinucleotide repeat-containing gene 6A protein OS=Homo sapiens OX=9606 GN=TNRC6A PE=1 SV=2 - [TNR6A_HUMAN]	0.1264	1	1	22	38	1962	210.2	7.01	0.905		1.57
A0A0G2JQJ2	Mucin-4 (Fragment) OS=Homo sapiens OX=9606 GN=MUC4 PE=1 SV=1 - [A0A0G2JQJ2_HUMAN]	0.0783	22	1	9	22	1149	127.4	6.06	1.011		0.882
Q9NWV4	CXXC motif containing zinc binding protein OS=Homo sapiens OX=9606 GN=CZIB PE=1 SV=1 - [CZIB_HUMAN]	0.3625	1	1	5	5	160	18	5.01	0.716		0.818
P16871	Interleukin-7 receptor subunit alpha OS=Homo sapiens OX=9606 GN=IL7R PE=1 SV=3 - [IL7RA_HUMAN]	0.098	4	1	4	10	459	51.5	5.44	1.235		0.81
Q9NR31	GTP-binding protein SAR1a OS=Homo sapiens OX=9606 GN=SAR1A PE=1 SV=1 - [SAR1A_HUMAN]	0.3586	12	3	8	32	198	22.4	6.68	1.2305	1.07317e-05	0.967	0.0834482
P07333	Macrophage colony-stimulating factor 1 receptor OS=Homo sapiens OX=9606 GN=CSF1R PE=1 SV=2 - [CSF1R_HUMAN]	0.2078	1	1	17	28	972	107.9	6.37	2.611		1.02
Q9NPB8	Glycerophosphocholine phosphodiesterase GPCPD1 OS=Homo sapiens OX=9606 GN=GPCPD1 PE=1 SV=2 - [GPCP1_HUMAN]	0.0967	2	1	9	12	672	76	5.53	1.083		1.435
P49841	Glycogen synthase kinase-3 beta OS=Homo sapiens OX=9606 GN=GSK3B PE=1 SV=2 - [GSK3B_HUMAN]	0.231	4	2	11	44	420	46.7	8.78	1.336	0.27906	1.093	0.292096
Q86X02	Cerebellar degeneration-related protein 2-like OS=Homo sapiens OX=9606 GN=CDR2L PE=1 SV=2 - [CDR2L_HUMAN]	0.1462	1	1	8	11	465	53	6.01	1.296		0.933
H0YL54	LIM/homeobox protein Lhx9 OS=Homo sapiens OX=9606 GN=LHX9 PE=1 SV=1 - [H0YL54_HUMAN]	0.3542	6	1	11	28	336	37.7	9.22	0.973		0.588
U3KQL2	Acylphosphatase OS=Homo sapiens OX=9606 GN=ACYP2 PE=1 SV=1 - [U3KQL2_HUMAN]	0.2558	2	1	4	11	172	19.6	9.13	1.279		0.545
U3KPX1	Acylphosphatase (Fragment) OS=Homo sapiens OX=9606 GN=ACYP2 PE=1 SV=1 - [U3KPX1_HUMAN]	0.4545	6	1	3	7	66	7.3	8.15	1.033		1.109
O14737	Programmed cell death protein 5 OS=Homo sapiens OX=9606 GN=PDCD5 PE=1 SV=3 - [PDCD5_HUMAN]	0.704	6	6	10	70	125	14.3	6.04	1.02	0.122725	0.7785	2.97124e-08
P39900	Macrophage metalloelastase OS=Homo sapiens OX=9606 GN=MMP12 PE=1 SV=1 - [MMP12_HUMAN]	0.3936	2	1	16	24	470	54	8.66	1.112		1.193
P41743	Protein kinase C iota type OS=Homo sapiens OX=9606 GN=PRKCI PE=1 SV=2 - [KPCI_HUMAN]	0.2718	3	1	16	28	596	68.2	5.85	1.071		0.946
H3BSW0	Leucine-rich repeat-containing protein 57 (Fragment) OS=Homo sapiens OX=9606 GN=LRRC57 PE=1 SV=1 - [H3BSW0_HUMAN]	0.4865	3	2	6	7	148	16.3	9.17	1.022	0.874205	1.026	0.576379
Q14165	Malectin OS=Homo sapiens OX=9606 GN=MLEC PE=1 SV=1 - [MLEC_HUMAN]	0.1644	2	1	4	7	292	32.2	5.41	0.978		0.454
P11172	Uridine 5'-monophosphate synthase OS=Homo sapiens OX=9606 GN=UMPS PE=1 SV=1 - [UMPS_HUMAN]	0.3875	10	9	18	37	480	52.2	7.24	0.837	0.000713023	0.867	0.0346959
P27361	Mitogen-activated protein kinase 3 OS=Homo sapiens OX=9606 GN=MAPK3 PE=1 SV=4 - [MK03_HUMAN]	0.4248	37	4	16	44	379	43.1	6.74	1.0435	0.0123326	1.0505	0.151851
P11488	Guanine nucleotide-binding protein G(t) subunit alpha-1 OS=Homo sapiens OX=9606 GN=GNAT1 PE=1 SV=5 - [GNAT1_HUMAN]	0.3714	34	2	14	33	350	40	5.62	0.815	0.582227	1.408	0.148323
Q08211	ATP-dependent RNA helicase A OS=Homo sapiens OX=9606 GN=DHX9 PE=1 SV=4 - [DHX9_HUMAN]	0.2764	4	5	34	70	1270	140.9	6.84	0.853	0.173063	0.977	0.533233
Q16698	2,4-dienoyl-CoA reductase, mitochondrial OS=Homo sapiens OX=9606 GN=DECR1 PE=1 SV=1 - [DECR_HUMAN]	0.4985	7	9	16	44	335	36	9.28	0.943	0.0170519	1.1685	0.000146832
Q14997	Proteasome activator complex subunit 4 OS=Homo sapiens OX=9606 GN=PSME4 PE=1 SV=2 - [PSME4_HUMAN]	0.1503	3	1	26	38	1843	211.2	6.9	0.961		1.101
Q92905	COP9 signalosome complex subunit 5 OS=Homo sapiens OX=9606 GN=COPS5 PE=1 SV=4 - [CSN5_HUMAN]	0.3772	5	6	14	47	334	37.6	6.54	1.0275	0.386955	1.007	0.976204
P49207	60S ribosomal protein L34 OS=Homo sapiens OX=9606 GN=RPL34 PE=1 SV=3 - [RL34_HUMAN]	0.6154	2	4	10	35	117	13.3	11.47	1.0985	5.01725e-05	0.8925	0.00244338
Q15046	Lysine--tRNA ligase OS=Homo sapiens OX=9606 GN=KARS PE=1 SV=3 - [SYK_HUMAN]	0.4523	8	19	32	136	597	68	6.35	1.056	0.000146412	1.1565	1.53265e-08
Q8IWZ3	Ankyrin repeat and KH domain-containing protein 1 OS=Homo sapiens OX=9606 GN=ANKHD1 PE=1 SV=1 - [ANKH1_HUMAN]	0.1172	4	1	29	53	2542	269.3	5.73	1.102	0.0559134	1.093	0.402626
P51858	Hepatoma-derived growth factor OS=Homo sapiens OX=9606 GN=HDGF PE=1 SV=1 - [HDGF_HUMAN]	0.6542	6	14	18	111	240	26.8	4.73	1.1815	2.18978e-11	0.8255	1.35647e-05
Q5T750	Skin-specific protein 32 OS=Homo sapiens OX=9606 GN=XP32 PE=1 SV=1 - [XP32_HUMAN]	0.084	1	1	2	2	250	26.2	7.97	0.946		2.403
A0A024R494	ATG16 autophagy related 16-like 1 (S. cerevisiae), isoform CRA_b OS=Homo sapiens OX=9606 GN=ATG16L1 PE=4 SV=1 - [A0A024R494_HUMAN]	0.318	15	3	25	36	588	66.3	6.55	1.1625	0.709123	1.002	0.574293
P25788	Proteasome subunit alpha type-3 OS=Homo sapiens OX=9606 GN=PSMA3 PE=1 SV=2 - [PSA3_HUMAN]	0.5255	6	10	18	97	255	28.4	5.33	1.163	3.28738e-11	0.886	0.000154969
B4DK69	Aldo-keto reductase family 1 member C2 OS=Homo sapiens OX=9606 GN=AKR1C2 PE=1 SV=1 - [B4DK69_HUMAN]	0.633	4	8	20	138	297	33.8	8.53	1.366	4.84671e-08	0.8275	2.63772e-07
Q00796	Sorbitol dehydrogenase OS=Homo sapiens OX=9606 GN=SORD PE=1 SV=4 - [DHSO_HUMAN]	0.3754	5	7	14	74	357	38.3	7.97	0.803	3.91828e-06	0.7315	3.18286e-10
F8WCX2	Zinc finger protein 687 OS=Homo sapiens OX=9606 GN=ZNF687 PE=1 SV=1 - [F8WCX2_HUMAN]	0.1631	3	1	13	21	785	80.8	6.84	0.96		0.861
Q96B26	Exosome complex component RRP43 OS=Homo sapiens OX=9606 GN=EXOSC8 PE=1 SV=1 - [EXOS8_HUMAN]	0.163	1	1	6	15	276	30	5.3	0.424		1.049
Q68CR1	Protein sel-1 homolog 3 OS=Homo sapiens OX=9606 GN=SEL1L3 PE=1 SV=2 - [SE1L3_HUMAN]	0.1025	3	1	13	21	1132	128.5	7.28	0.907		1.188
Q10713	Mitochondrial-processing peptidase subunit alpha OS=Homo sapiens OX=9606 GN=PMPCA PE=1 SV=2 - [MPPA_HUMAN]	0.3219	4	2	12	27	525	58.2	6.92	1.079	0.504147	1.346	0.234832
P80723	Brain acid soluble protein 1 OS=Homo sapiens OX=9606 GN=BASP1 PE=1 SV=2 - [BASP1_HUMAN]	0.7533	2	15	16	60	227	22.7	4.63	1.101	2.00882e-05	1.1505	9.09229e-07
Q96JB2	Conserved oligomeric Golgi complex subunit 3 OS=Homo sapiens OX=9606 GN=COG3 PE=1 SV=3 - [COG3_HUMAN]	0.2621	2	1	18	35	828	94	5.57	0.871		1.065
Q9Y230	RuvB-like 2 OS=Homo sapiens OX=9606 GN=RUVBL2 PE=1 SV=3 - [RUVB2_HUMAN]	0.3456	8	7	17	65	463	51.1	5.64	0.896	0.0171661	0.8585	0.00517933
Q38SD2	Leucine-rich repeat serine/threonine-protein kinase 1 OS=Homo sapiens OX=9606 GN=LRRK1 PE=1 SV=3 - [LRRK1_HUMAN]	0.1573	5	1	30	45	2015	225.2	6.68	0.887		0.579
P53621	Coatomer subunit alpha OS=Homo sapiens OX=9606 GN=COPA PE=1 SV=2 - [COPA_HUMAN]	0.3497	9	6	39	94	1224	138.3	7.66	1.053	0.0177213	0.8365	0.00100357
Q6PIF6	Unconventional myosin-VIIb OS=Homo sapiens OX=9606 GN=MYO7B PE=1 SV=2 - [MYO7B_HUMAN]	0.2018	4	1	44	69	2116	241.4	8.57	0.354		1.695
P36952	Serpin B5 OS=Homo sapiens OX=9606 GN=SERPINB5 PE=1 SV=2 - [SPB5_HUMAN]	0.528	3	16	17	136	375	42.1	6.05	1.43	6.0893e-25	0.7105	1.08613e-17
E7EX04	Septin 10 OS=Homo sapiens OX=9606 GN=SEPTIN10 PE=1 SV=1 - [E7EX04_HUMAN]	0.334	13	5	17	49	473	54.5	6.87	1.1905	0.00117497	1.2085	1.77214e-05
Q9Y6W5	Wiskott-Aldrich syndrome protein family member 2 OS=Homo sapiens OX=9606 GN=WASF2 PE=1 SV=3 - [WASF2_HUMAN]	0.239	5	5	15	36	498	54.3	5.53	1.016	0.0754188	0.8605	0.0019766
Q99962	Endophilin-A1 OS=Homo sapiens OX=9606 GN=SH3GL2 PE=1 SV=1 - [SH3G2_HUMAN]	0.3466	9	2	14	41	352	39.9	5.45	1.32	0.127647	1.405	0.0306953
P46779	60S ribosomal protein L28 OS=Homo sapiens OX=9606 GN=RPL28 PE=1 SV=3 - [RL28_HUMAN]	0.6861	6	6	14	39	137	15.7	12.02	1.125	0.0285688	0.9245	0.135261
J3KQE5	GTP-binding nuclear protein Ran (Fragment) OS=Homo sapiens OX=9606 GN=RAN PE=1 SV=1 - [J3KQE5_HUMAN]	0.5684	8	10	16	349	234	26.8	9.58	1.0215	0.563103	0.9735	0.0295303
Q9BZH6	WD repeat-containing protein 11 OS=Homo sapiens OX=9606 GN=WDR11 PE=1 SV=1 - [WDR11_HUMAN]	0.1757	2	1	23	71	1224	136.6	6.92	1.2375	0.0137948	0.8275	0.0532594
Q01970	1-phosphatidylinositol 4,5-bisphosphate phosphodiesterase beta-3 OS=Homo sapiens OX=9606 GN=PLCB3 PE=1 SV=2 - [PLCB3_HUMAN]	0.2075	8	9	30	90	1234	138.7	5.9	0.979	0.870706	1.214	0.00129901
P00491	Purine nucleoside phosphorylase OS=Homo sapiens OX=9606 GN=PNP PE=1 SV=2 - [PNPH_HUMAN]	0.6817	6	12	17	74	289	32.1	6.95	0.992	0.00565961	0.7475	1.62416e-08
Q9Y6D6	Brefeldin A-inhibited guanine nucleotide-exchange protein 1 OS=Homo sapiens OX=9606 GN=ARFGEF1 PE=1 SV=2 - [BIG1_HUMAN]	0.1633	5	3	32	63	1849	208.6	5.85	1.031	0.860025	0.765	0.0135017
K4DI92	RWD domain containing 4A OS=Homo sapiens OX=9606 GN=RWDD4 PE=1 SV=1 - [K4DI92_HUMAN]	0.4332	6	5	8	20	187	21.1	5.19	1.1	0.480863	0.8605	0.241564
A0A087WVT3	Acyloxyacyl hydrolase OS=Homo sapiens OX=9606 GN=AOAH PE=1 SV=1 - [A0A087WVT3_HUMAN]	0.1555	3	1	11	20	688	77.9	8.75	0.543		1.149
Q9Y265	RuvB-like 1 OS=Homo sapiens OX=9606 GN=RUVBL1 PE=1 SV=1 - [RUVB1_HUMAN]	0.4035	7	9	17	49	456	50.2	6.42	0.922	0.368183	1.0475	0.0948174
Q96CN7	Isochorismatase domain-containing protein 1 OS=Homo sapiens OX=9606 GN=ISOC1 PE=1 SV=3 - [ISOC1_HUMAN]	0.3255	3	3	8	17	298	32.2	7.39	0.7475	0.0154281	1.15	0.0126897
Q9NZL4	Hsp70-binding protein 1 OS=Homo sapiens OX=9606 GN=HSPBP1 PE=1 SV=2 - [HPBP1_HUMAN]	0.1393	2	2	4	8	359	39.3	5.21	0.913	0.352375	0.8545	0.335504
Q96GS4	BLOC-1-related complex subunit 6 OS=Homo sapiens OX=9606 GN=BORCS6 PE=1 SV=2 - [BORC6_HUMAN]	0.1821	1	1	7	8	357	37.2	5.76	1.042		1.181
A0A0C4DG26	Carbohydrate-responsive element-binding protein OS=Homo sapiens OX=9606 GN=MLXIPL PE=1 SV=1 - [A0A0C4DG26_HUMAN]	0.1248	3	1	10	13	721	78.2	8.43	0.816		1.243
Q8NDM7	Cilia- and flagella-associated protein 43 OS=Homo sapiens OX=9606 GN=CFAP43 PE=2 SV=3 - [CFA43_HUMAN]	0.2078	2	1	35	58	1665	191.9	5.99	0.81		1.118
Q92538	Golgi-specific brefeldin A-resistance guanine nucleotide exchange factor 1 OS=Homo sapiens OX=9606 GN=GBF1 PE=1 SV=2 - [GBF1_HUMAN]	0.1786	4	7	33	107	1859	206.3	5.73	1.1135	4.1827e-05	0.9295	0.0328278
Q9BQA1	Methylosome protein 50 OS=Homo sapiens OX=9606 GN=WDR77 PE=1 SV=1 - [MEP50_HUMAN]	0.1199	2	3	4	11	342	36.7	5.17	1.047	0.322197	0.884	0.143057
Q9UKD2	mRNA turnover protein 4 homolog OS=Homo sapiens OX=9606 GN=MRTO4 PE=1 SV=2 - [MRT4_HUMAN]	0.477	1	4	9	20	239	27.5	8.29	0.931	0.0135738	1.058	0.171624
U3KQ75	TATA box-binding protein-associated factor RNA polymerase I subunit B (Fragment) OS=Homo sapiens OX=9606 GN=TAF1B PE=1 SV=1 - [U3KQ75_HUMAN]	0.2315	1	1	3	8	216	25.5	5.66	1.186		1.111
O43491	Band 4.1-like protein 2 OS=Homo sapiens OX=9606 GN=EPB41L2 PE=1 SV=1 - [E41L2_HUMAN]	0.3144	16	6	30	57	1005	112.5	5.44	1.0555	0.52874	0.8825	0.537539
Q96GD0	Pyridoxal phosphate phosphatase OS=Homo sapiens OX=9606 GN=PDXP PE=1 SV=2 - [PLPP_HUMAN]	0.1453	1	1	5	21	296	31.7	6.55	1.251		0.84
A6NGS2	Glutamate-rich protein 4 OS=Homo sapiens OX=9606 GN=ERICH4 PE=4 SV=2 - [ERIC4_HUMAN]	0.3308	1	1	3	4	130	14.5	4.28	1.053		1.138
F2Z2T2	DNA repair protein-complementing XP-A cells OS=Homo sapiens OX=9606 GN=XPA PE=1 SV=1 - [F2Z2T2_HUMAN]	0.2879	3	1	6	7	264	30	6.8	0.65		0.724
Q7Z478	ATP-dependent RNA helicase DHX29 OS=Homo sapiens OX=9606 GN=DHX29 PE=1 SV=2 - [DHX29_HUMAN]	0.3119	2	2	43	76	1369	155.1	8.09	1.06	0.589027	1.015	0.895669
K7EPJ1	Ubiquitin-conjugating enzyme E2 S (Fragment) OS=Homo sapiens OX=9606 GN=UBE2S PE=1 SV=1 - [K7EPJ1_HUMAN]	0.4412	4	3	11	21	204	22.4	6.29	1.053	0.543996	1.144	0.00236928
P17948	Vascular endothelial growth factor receptor 1 OS=Homo sapiens OX=9606 GN=FLT1 PE=1 SV=2 - [VGFR1_HUMAN]	0.1883	21	1	29	60	1338	150.7	8.38	1.225		1.096
O96019	Actin-like protein 6A OS=Homo sapiens OX=9606 GN=ACTL6A PE=1 SV=1 - [ACL6A_HUMAN]	0.2867	6	4	11	27	429	47.4	5.6	0.9945	0.181039	1.05	0.791212
Q92973	Transportin-1 OS=Homo sapiens OX=9606 GN=TNPO1 PE=1 SV=2 - [TNPO1_HUMAN]	0.2428	13	10	22	53	898	102.3	4.98	1.032	0.833923	0.9265	0.0295546
P02741	C-reactive protein OS=Homo sapiens OX=9606 GN=CRP PE=1 SV=1 - [CRP_HUMAN]	0.1071	2	1	3	4	224	25	5.63	2.678		2.18
Q9Y613	FH1/FH2 domain-containing protein 1 OS=Homo sapiens OX=9606 GN=FHOD1 PE=1 SV=3 - [FHOD1_HUMAN]	0.2191	3	3	30	55	1164	126.5	6.39	0.887	0.132856	0.7375	0.153736
P30041	Peroxiredoxin-6 OS=Homo sapiens OX=9606 GN=PRDX6 PE=1 SV=3 - [PRDX6_HUMAN]	0.6875	3	12	16	169	224	25	6.38	1.054	0.037092	0.6265	8.69273e-25
P08581	Hepatocyte growth factor receptor OS=Homo sapiens OX=9606 GN=MET PE=1 SV=4 - [MET_HUMAN]	0.1137	16	1	14	47	1390	155.4	7.33	1.332		1.067
H0YAY3	DENN domain-containing protein 3 (Fragment) OS=Homo sapiens OX=9606 GN=DENND3 PE=1 SV=1 - [H0YAY3_HUMAN]	0.1762	4	1	22	39	1203	135.9	6.98	1.094		1.139
P42345	Serine/threonine-protein kinase mTOR OS=Homo sapiens OX=9606 GN=MTOR PE=1 SV=1 - [MTOR_HUMAN]	0.1793	2	1	45	120	2549	288.7	7.17	1.111		0.729
Q8NBJ5	Procollagen galactosyltransferase 1 OS=Homo sapiens OX=9606 GN=COLGALT1 PE=1 SV=1 - [GT251_HUMAN]	0.4068	13	14	29	100	622	71.6	7.31	1.0245	0.88237	1.565	2.12342e-19
Q13547	Histone deacetylase 1 OS=Homo sapiens OX=9606 GN=HDAC1 PE=1 SV=1 - [HDAC1_HUMAN]	0.2469	7	1	11	24	482	55.1	5.48	0.992	0.924331	1.024	0.360483
Q9HCE7	E3 ubiquitin-protein ligase SMURF1 OS=Homo sapiens OX=9606 GN=SMURF1 PE=1 SV=2 - [SMUF1_HUMAN]	0.1889	1	1	17	29	757	86.1	7.02	1.067		1.191
P11047	Laminin subunit gamma-1 OS=Homo sapiens OX=9606 GN=LAMC1 PE=1 SV=3 - [LAMC1_HUMAN]	0.2094	2	7	31	72	1609	177.5	5.12	1.0145	0.355705	0.962	0.853018
O95376	E3 ubiquitin-protein ligase ARIH2 OS=Homo sapiens OX=9606 GN=ARIH2 PE=1 SV=1 - [ARI2_HUMAN]	0.1136	4	1	4	5	493	57.8	5.63	0.846		0.876
O43633	Charged multivesicular body protein 2a OS=Homo sapiens OX=9606 GN=CHMP2A PE=1 SV=1 - [CHM2A_HUMAN]	0.5811	8	7	21	52	222	25.1	5.97	1.0935	0.225519	1.0845	0.754836
P41227	N-alpha-acetyltransferase 10 OS=Homo sapiens OX=9606 GN=NAA10 PE=1 SV=1 - [NAA10_HUMAN]	0.5191	11	10	17	45	235	26.4	5.64	1.0245	0.347426	1.178	3.42113e-05
P60900	Proteasome subunit alpha type-6 OS=Homo sapiens OX=9606 GN=PSMA6 PE=1 SV=1 - [PSA6_HUMAN]	0.5447	10	12	13	101	246	27.4	6.76	1.174	3.80597e-07	0.986	0.819833
Q5SQP8	C-terminal-binding protein 2 OS=Homo sapiens OX=9606 GN=CTBP2 PE=1 SV=1 - [Q5SQP8_HUMAN]	0.3216	3	2	15	35	513	56.1	6.96	0.812	0.0780912	1.101	0.21367
A0A087WYL1	C-terminal-binding protein 2 (Fragment) OS=Homo sapiens OX=9606 GN=CTBP2 PE=1 SV=1 - [A0A087WYL1_HUMAN]	0.3846	1	1	6	87	117	12.7	7.3	1.883	0.183988	1.273	0.14866
P52565	Rho GDP-dissociation inhibitor 1 OS=Homo sapiens OX=9606 GN=ARHGDIA PE=1 SV=3 - [GDIR1_HUMAN]	0.4608	9	5	13	34	204	23.2	5.11	1.027	0.459291	0.793	0.0114044
Q68DQ2	Very large A-kinase anchor protein OS=Homo sapiens OX=9606 GN=CRYBG3 PE=1 SV=3 - [CRBG3_HUMAN]	0.1529	2	1	42	76	2970	330.4	5.2	1.008		1.284
Q99613	Eukaryotic translation initiation factor 3 subunit C OS=Homo sapiens OX=9606 GN=EIF3C PE=1 SV=1 - [EIF3C_HUMAN]	0.2793	12	11	29	70	913	105.3	5.68	1.0425	0.00661162	1.019	0.430006
Q70CQ2	Ubiquitin carboxyl-terminal hydrolase 34 OS=Homo sapiens OX=9606 GN=USP34 PE=1 SV=2 - [UBP34_HUMAN]	0.1283	1	2	37	60	3546	404	5.82	0.813		1.038
O00273	DNA fragmentation factor subunit alpha OS=Homo sapiens OX=9606 GN=DFFA PE=1 SV=1 - [DFFA_HUMAN]	0.287	3	1	10	18	331	36.5	4.79	1.347		1.091
P28070	Proteasome subunit beta type-4 OS=Homo sapiens OX=9606 GN=PSMB4 PE=1 SV=4 - [PSB4_HUMAN]	0.5038	2	7	12	51	264	29.2	5.97	1.052	0.824068	0.9495	0.0844704
P34896	Serine hydroxymethyltransferase, cytosolic OS=Homo sapiens OX=9606 GN=SHMT1 PE=1 SV=1 - [GLYC_HUMAN]	0.4389	10	10	19	80	483	53	7.71	0.867	4.58004e-06	0.779	1.52062e-06
Q9UFD9	RIMS-binding protein 3A OS=Homo sapiens OX=9606 GN=RIMBP3 PE=1 SV=4 - [RIM3A_HUMAN]	0.1733	4	1	30	80	1639	180.6	6.89	0.963	0.662482	0.818	0.104797
P68402	Platelet-activating factor acetylhydrolase IB subunit beta OS=Homo sapiens OX=9606 GN=PAFAH1B2 PE=1 SV=1 - [PA1B2_HUMAN]	0.2271	2	2	6	24	229	25.6	5.92	0.8505	0.000659852	0.6955	0.00442208
Q04721	Neurogenic locus notch homolog protein 2 OS=Homo sapiens OX=9606 GN=NOTCH2 PE=1 SV=3 - [NOTC2_HUMAN]	0.1202	5	1	24	45	2471	265.2	5.14	1.732		1.525
P09382	Galectin-1 OS=Homo sapiens OX=9606 GN=LGALS1 PE=1 SV=2 - [LEG1_HUMAN]	0.6296	3	8	9	140	135	14.7	5.5	1.0455	0.13394	0.9755	0.00214338
H0Y9P6	Rho-related BTB domain-containing protein 3 (Fragment) OS=Homo sapiens OX=9606 GN=RHOBTB3 PE=4 SV=1 - [H0Y9P6_HUMAN]	0.7568	1	1	3	10	37	4.4	9.58	1.379		1.279
Q9BZR6	Reticulon-4 receptor OS=Homo sapiens OX=9606 GN=RTN4R PE=1 SV=1 - [RTN4R_HUMAN]	0.2262	3	1	8	10	473	50.7	8.87	1.1		0.889
Q8IX18	Probable ATP-dependent RNA helicase DHX40 OS=Homo sapiens OX=9606 GN=DHX40 PE=1 SV=2 - [DHX40_HUMAN]	0.2388	4	1	19	22	779	88.5	8.65	0.923		0.994
Q9BV79	Enoyl-[acyl-carrier-protein] reductase, mitochondrial OS=Homo sapiens OX=9606 GN=MECR PE=1 SV=2 - [MECR_HUMAN]	0.2038	3	3	9	22	373	40.4	8.76	1.0645	0.45402	1.335	0.000196791
C9JDE9	3-ketoacyl-CoA thiolase, peroxisomal OS=Homo sapiens OX=9606 GN=ACAA1 PE=1 SV=1 - [C9JDE9_HUMAN]	0.2637	7	2	10	29	383	40.2	8.85	1.156	0.0479164	1.3365	0.0211345
Q13421	Mesothelin OS=Homo sapiens OX=9606 GN=MSLN PE=1 SV=2 - [MSLN_HUMAN]	0.1968	4	1	11	30	630	68.9	6.38	1.041		1.69
Q9UKE5	TRAF2 and NCK-interacting protein kinase OS=Homo sapiens OX=9606 GN=TNIK PE=1 SV=1 - [TNIK_HUMAN]	0.2103	2	1	27	58	1360	154.8	7.17
A0A024R329	GDP-mannose pyrophosphorylase B, isoform CRA_a OS=Homo sapiens OX=9606 GN=GMPPB PE=4 SV=1 - [A0A024R329_HUMAN]	0.2377	2	2	9	14	387	42.6	6.29	1.127	0.266793	0.952	0.428377
P46108	Adapter molecule crk OS=Homo sapiens OX=9606 GN=CRK PE=1 SV=2 - [CRK_HUMAN]	0.2664	1	1	6	7	304	33.8	5.55	1.262		1.08
P35609	Alpha-actinin-2 OS=Homo sapiens OX=9606 GN=ACTN2 PE=1 SV=1 - [ACTN2_HUMAN]	0.3826	18	2	39	477	894	103.8	5.45	0.916	0.686899	1.2485	0.29941
Q8IWB1	Inositol 1,4,5-trisphosphate receptor-interacting protein OS=Homo sapiens OX=9606 GN=ITPRIP PE=1 SV=1 - [IPRI_HUMAN]	0.1536	2	1	8	12	547	62	5.88	0.921		1.036
O75436	Vacuolar protein sorting-associated protein 26A OS=Homo sapiens OX=9606 GN=VPS26A PE=1 SV=2 - [VP26A_HUMAN]	0.3609	4	1	14	40	327	38.1	6.57	0.714	0.241453	0.834	0.296598
K7ELH8	Probable C-mannosyltransferase DPY19L3 OS=Homo sapiens OX=9606 GN=DPY19L3 PE=1 SV=1 - [K7ELH8_HUMAN]	0.1817	2	1	12	18	688	79.5	8.72	0.889		0.843
P35754	Glutaredoxin-1 OS=Homo sapiens OX=9606 GN=GLRX PE=1 SV=2 - [GLRX1_HUMAN]	0.3585	1	1	3	15	106	11.8	8.09	1.312		0.87
Q8IUF8	Ribosomal oxygenase 2 OS=Homo sapiens OX=9606 GN=RIOX2 PE=1 SV=1 - [RIOX2_HUMAN]	0.1677	2	1	10	18	465	52.8	6.7	0.779	0.00654421	1.234	0.308223
P09001	39S ribosomal protein L3, mitochondrial OS=Homo sapiens OX=9606 GN=MRPL3 PE=1 SV=1 - [RM03_HUMAN]	0.2586	5	1	9	17	348	38.6	9.48	0.965		1.251
O43488	Aflatoxin B1 aldehyde reductase member 2 OS=Homo sapiens OX=9606 GN=AKR7A2 PE=1 SV=3 - [ARK72_HUMAN]	0.2507	3	3	8	23	359	39.6	7.17	1.0765	0.406123	0.9395	0.429507
Q5VZU9	Tripeptidyl-peptidase 2 OS=Homo sapiens OX=9606 GN=TPP2 PE=1 SV=1 - [Q5VZU9_HUMAN]	0.3772	10	19	47	114	1262	139.7	6.52	1.2135	1.7667e-08	1.1545	3.72602e-08
Q96MW5	Conserved oligomeric Golgi complex subunit 8 OS=Homo sapiens OX=9606 GN=COG8 PE=1 SV=2 - [COG8_HUMAN]	0.25	3	1	12	25	612	68.4	5.2	1.186		0.848
Q14696	LRP chaperone MESD OS=Homo sapiens OX=9606 GN=MESD PE=1 SV=2 - [MESD_HUMAN]	0.3632	2	5	9	36	234	26.1	7.78	1.1675	0.0123633	0.947	0.780954
E9PM04	DCN1-like protein OS=Homo sapiens OX=9606 GN=DCUN1D5 PE=1 SV=1 - [E9PM04_HUMAN]	0.2566	4	3	4	6	152	17.8	8.76	0.97	0.727715	1.262	0.0692884
H0YKE0	WD repeat-containing protein 72 OS=Homo sapiens OX=9606 GN=WDR72 PE=1 SV=1 - [H0YKE0_HUMAN]	0.1915	4	2	18	48	1112	124.5	6.81	1.0505	0.80665	1.1995	0.613938
Q96L42	Potassium voltage-gated channel subfamily H member 8 OS=Homo sapiens OX=9606 GN=KCNH8 PE=2 SV=2 - [KCNH8_HUMAN]	0.1861	2	1	18	35	1107	123.7	6.92	1.309		2.046
Q96GW9	Methionine--tRNA ligase, mitochondrial OS=Homo sapiens OX=9606 GN=MARS2 PE=1 SV=2 - [SYMM_HUMAN]	0.14	2	1	8	26	593	66.5	8.09	1.092	0.124475	0.805	0.128049
Q3YEC7	Rab-like protein 6 OS=Homo sapiens OX=9606 GN=RABL6 PE=1 SV=2 - [RABL6_HUMAN]	0.1454	9	2	12	21	729	79.5	5.22	1.403	0.127992	0.7985	0.12373
Q9GZN8	UPF0687 protein C20orf27 OS=Homo sapiens OX=9606 GN=C20orf27 PE=1 SV=3 - [CT027_HUMAN]	0.2874	1	1	5	8	174	19.3	6.84	0.789	0.00346322	0.952	0.501178
Q5T5C7	Serine--tRNA ligase, cytoplasmic OS=Homo sapiens OX=9606 GN=SARS PE=1 SV=1 - [Q5T5C7_HUMAN]	0.3955	4	8	21	45	536	61.3	7.06	0.8415	2.94704e-07	0.624	0.000210496
Q09666	Neuroblast differentiation-associated protein AHNAK OS=Homo sapiens OX=9606 GN=AHNAK PE=1 SV=2 - [AHNK_HUMAN]	0.698	11	150	263	1432	5890	628.7	6.15	0.7555	3.58677e-95	1.2095	2.98671e-115
A0A087WYK2	Serine/threonine-protein kinase WNK3 OS=Homo sapiens OX=9606 GN=WNK3 PE=1 SV=1 - [A0A087WYK2_HUMAN]	0.1456	3	1	28	39	1799	198.2	6.23	0.988		0.831
P10155	60 kDa SS-A/Ro ribonucleoprotein OS=Homo sapiens OX=9606 GN=RO60 PE=1 SV=2 - [RO60_HUMAN]	0.3625	4	7	19	34	538	60.6	8.03	0.9235	0.731435	1.069	0.0592062
P51148	Ras-related protein Rab-5C OS=Homo sapiens OX=9606 GN=RAB5C PE=1 SV=2 - [RAB5C_HUMAN]	0.4259	10	2	9	30	216	23.5	8.41	0.834	0.112616	1.0225	0.469879
Q569K6	Coiled-coil domain-containing protein 157 OS=Homo sapiens OX=9606 GN=CCDC157 PE=2 SV=3 - [CC157_HUMAN]	0.2473	30	1	20	36	752	83.9	7.15	0.934		1.093
Q15102	Platelet-activating factor acetylhydrolase IB subunit gamma OS=Homo sapiens OX=9606 GN=PAFAH1B3 PE=1 SV=1 - [PA1B3_HUMAN]	0.1732	3	2	4	14	231	25.7	6.84	0.782	0.0223713	0.938	0.0370963
H7C3C4	Anion exchange protein (Fragment) OS=Homo sapiens OX=9606 GN=SLC4A7 PE=1 SV=1 - [H7C3C4_HUMAN]	0.0936	1	1	8	33	801	89.8	7.69	1.235		1.135
Q9NUQ8	ATP-binding cassette sub-family F member 3 OS=Homo sapiens OX=9606 GN=ABCF3 PE=1 SV=2 - [ABCF3_HUMAN]	0.2849	2	4	20	57	709	79.7	6.34	1.0445	0.1033	0.981	0.183509
H3BRL3	Ubiquitin domain-containing protein UBFD1 OS=Homo sapiens OX=9606 GN=UBFD1 PE=1 SV=1 - [H3BRL3_HUMAN]	0.2633	4	2	8	17	300	32.6	5.96	1.116	0.128488	0.909	0.661426
P28074	Proteasome subunit beta type-5 OS=Homo sapiens OX=9606 GN=PSMB5 PE=1 SV=3 - [PSB5_HUMAN]	0.4867	3	8	13	62	263	28.5	6.92	1.031	0.000895517	0.9835	0.165286
B8ZZY2	Arf-GAP domain and FG repeat-containing protein 1 OS=Homo sapiens OX=9606 GN=AGFG1 PE=1 SV=1 - [B8ZZY2_HUMAN]	0.1959	8	2	13	22	541	56.4	8.65	1.28	0.0623435	1.17	0.234876
Q6ZQQ2	Spermatogenesis-associated protein 31D1 OS=Homo sapiens OX=9606 GN=SPATA31D1 PE=2 SV=1 - [S31D1_HUMAN]	0.1282	1	1	22	38	1576	175.5	8.85	0.95	0.5122	0.881	0.0793615
Q9Y6E0	Serine/threonine-protein kinase 24 OS=Homo sapiens OX=9606 GN=STK24 PE=1 SV=1 - [STK24_HUMAN]	0.3002	10	2	12	34	443	49.3	5.69	1.1775	0.199978	1.1275	0.175653
O60422	One cut domain family member 3 OS=Homo sapiens OX=9606 GN=ONECUT3 PE=3 SV=2 - [ONEC3_HUMAN]	0.1316	1	1	7	10	494	50	9.88	1.191		1.141
J3QQ67	60S ribosomal protein L18 (Fragment) OS=Homo sapiens OX=9606 GN=RPL18 PE=1 SV=1 - [J3QQ67_HUMAN]	0.4632	9	3	9	47	190	21.8	11.72	0.995	0.273758	0.933	0.0853133
A0A024R6M2	KIAA2010, isoform CRA_a OS=Homo sapiens OX=9606 GN=KIAA2010 PE=4 SV=1 - [A0A024R6M2_HUMAN]	0.139	6	1	11	32	820	93.8	4.89	0.905		1.034
Q9BYI3	Hyccin OS=Homo sapiens OX=9606 GN=FAM126A PE=1 SV=2 - [HYCCI_HUMAN]	0.238	3	1	13	14	521	57.6	8.16	1.389		1.603
P35244	Replication protein A 14 kDa subunit OS=Homo sapiens OX=9606 GN=RPA3 PE=1 SV=1 - [RFA3_HUMAN]	0.5702	2	3	6	25	121	13.6	5.08	0.8635	0.0687967	0.904	0.547261
O15144	Actin-related protein 2/3 complex subunit 2 OS=Homo sapiens OX=9606 GN=ARPC2 PE=1 SV=1 - [ARPC2_HUMAN]	0.63	7	19	25	289	300	34.3	7.36	1.08	6.04949e-10	0.95	5.86788e-08
P21399	Cytoplasmic aconitate hydratase OS=Homo sapiens OX=9606 GN=ACO1 PE=1 SV=3 - [ACOC_HUMAN]	0.3431	4	15	30	120	889	98.3	6.68	1.2575	5.33765e-09	1.4545	7.12094e-23
Q13201	Multimerin-1 OS=Homo sapiens OX=9606 GN=MMRN1 PE=1 SV=3 - [MMRN1_HUMAN]	0.2011	3	2	25	44	1228	138	7.93	1.026	0.800219	0.989	0.689014
Q96A65	Exocyst complex component 4 OS=Homo sapiens OX=9606 GN=EXOC4 PE=1 SV=1 - [EXOC4_HUMAN]	0.1561	5	1	15	20	974	110.4	6.49	0.928		1.212
Q06830	Peroxiredoxin-1 OS=Homo sapiens OX=9606 GN=PRDX1 PE=1 SV=1 - [PRDX1_HUMAN]	0.7085	4	12	19	1358	199	22.1	8.13	1.112	1.74058e-45	0.8895	2.18237e-44
C9J1Z8	ADP-ribosylation factor 5 (Fragment) OS=Homo sapiens OX=9606 GN=ARF5 PE=1 SV=1 - [C9J1Z8_HUMAN]	0.7267	17	4	13	109	150	17.1	7.34	1.135	0.0882594	0.6985	0.007196
I3NI44	TOM1-like protein 1 OS=Homo sapiens OX=9606 GN=TOM1L1 PE=1 SV=1 - [I3NI44_HUMAN]	0.181	12	1	5	8	326	36.2	5	1.097		0.9
Q5W5X9	Tetratricopeptide repeat protein 23 OS=Homo sapiens OX=9606 GN=TTC23 PE=1 SV=1 - [TTC23_HUMAN]	0.2036	2	1	10	25	447	50	8.38	0.991		1.125
K7EP67	116 kDa U5 small nuclear ribonucleoprotein component (Fragment) OS=Homo sapiens OX=9606 GN=EFTUD2 PE=1 SV=1 - [K7EP67_HUMAN]	0.3543	2	1	9	40	223	25.1	5.77	0.779		0.972
Q5T179	Cyclin-dependent kinases regulatory subunit OS=Homo sapiens OX=9606 GN=CKS1B PE=1 SV=1 - [Q5T179_HUMAN]	0.2388	2	1	2	3	67	8	6.35	0.793		1.111
O14776	Transcription elongation regulator 1 OS=Homo sapiens OX=9606 GN=TCERG1 PE=1 SV=2 - [TCRG1_HUMAN]	0.3434	4	19	49	140	1098	123.8	8.65	0.911	0.00049489	1.349	1.17066e-19
Q12769	Nuclear pore complex protein Nup160 OS=Homo sapiens OX=9606 GN=NUP160 PE=1 SV=3 - [NU160_HUMAN]	0.062	2	1	10	16	1436	162	5.5	0.952	0.0944128	0.95	0.41504
P07954	Fumarate hydratase, mitochondrial OS=Homo sapiens OX=9606 GN=FH PE=1 SV=3 - [FUMH_HUMAN]	0.4745	10	12	28	83	510	54.6	8.76	1.0125	0.546132	1.339	1.74272e-08
Q9HC29	Nucleotide-binding oligomerization domain-containing protein 2 OS=Homo sapiens OX=9606 GN=NOD2 PE=1 SV=1 - [NOD2_HUMAN]	0.2125	3	1	19	32	1040	115.2	6.76	0.627		0.671
A6NCM1	IQ and AAA domain-containing protein 1-like OS=Homo sapiens OX=9606 GN=IQCA1L PE=3 SV=3 - [IQCAL_HUMAN]	0.2335	4	1	19	40	818	95	9.16	0.935	0.51855	1.031	0.949863
P12004	Proliferating cell nuclear antigen OS=Homo sapiens OX=9606 GN=PCNA PE=1 SV=1 - [PCNA_HUMAN]	0.5632	7	11	14	77	261	28.8	4.69	0.9815	0.166936	1.1545	2.74405e-11
Q07864	DNA polymerase epsilon catalytic subunit A OS=Homo sapiens OX=9606 GN=POLE PE=1 SV=5 - [DPOE1_HUMAN]	0.1457	11	2	33	71	2286	261.4	6.39	0.6095	0.133072	0.654	0.487848
P56537	Eukaryotic translation initiation factor 6 OS=Homo sapiens OX=9606 GN=EIF6 PE=1 SV=1 - [IF6_HUMAN]	0.5347	7	3	7	14	245	26.6	4.68	1.0345	0.596225	0.871	0.0669067
O76039	Cyclin-dependent kinase-like 5 OS=Homo sapiens OX=9606 GN=CDKL5 PE=1 SV=1 - [CDKL5_HUMAN]	0.1903	4	1	19	31	1030	115.5	9.54	0.99		1.075
Q8IWN7	Retinitis pigmentosa 1-like 1 protein OS=Homo sapiens OX=9606 GN=RP1L1 PE=1 SV=5 - [RP1L1_HUMAN]	0.1425	1	1	30	84	2400	252.1	4.45	0.925		0.855
Q0VDF9	Heat shock 70 kDa protein 14 OS=Homo sapiens OX=9606 GN=HSPA14 PE=1 SV=1 - [HSP7E_HUMAN]	0.3792	13	9	19	54	509	54.8	5.59	1.009	0.910661	1.1165	0.00120299
P04083	Annexin A1 OS=Homo sapiens OX=9606 GN=ANXA1 PE=1 SV=2 - [ANXA1_HUMAN]	0.8584	5	21	32	390	346	38.7	7.02	0.9185	1.04317e-23	2.051	5.60643e-137
Q9UQN3	Charged multivesicular body protein 2b OS=Homo sapiens OX=9606 GN=CHMP2B PE=1 SV=1 - [CHM2B_HUMAN]	0.3005	2	1	9	16	213	23.9	8.76	0.948	0.434683	1.187	0.202276
Q15435	Protein phosphatase 1 regulatory subunit 7 OS=Homo sapiens OX=9606 GN=PPP1R7 PE=1 SV=1 - [PP1R7_HUMAN]	0.2222	7	2	12	21	360	41.5	4.91	1.047	0.406738	0.945	0.00788234
Q9BY32	Inosine triphosphate pyrophosphatase OS=Homo sapiens OX=9606 GN=ITPA PE=1 SV=2 - [ITPA_HUMAN]	0.2938	1	1	5	7	194	21.4	5.66	1.209		0.628
P25685	DnaJ homolog subfamily B member 1 OS=Homo sapiens OX=9606 GN=DNAJB1 PE=1 SV=4 - [DNJB1_HUMAN]	0.4265	10	7	17	75	340	38	8.63	0.8835	0.007521	0.9845	0.363838
Q8NFM7	Interleukin-17 receptor D OS=Homo sapiens OX=9606 GN=IL17RD PE=1 SV=3 - [I17RD_HUMAN]	0.088	2	1	7	16	739	82.4	7.18	1.307		0.685
Q14669	E3 ubiquitin-protein ligase TRIP12 OS=Homo sapiens OX=9606 GN=TRIP12 PE=1 SV=1 - [TRIPC_HUMAN]	0.2641	3	3	50	102	1992	220.3	8.48	1.067	0.890479	1.043	0.439394
Q9Y4B4	Helicase ARIP4 OS=Homo sapiens OX=9606 GN=RAD54L2 PE=1 SV=4 - [ARIP4_HUMAN]	0.1595	1	1	24	33	1467	162.7	6.09	0.913		1.146
C9J8V9	Serine/threonine-protein kinase pim-2 (Fragment) OS=Homo sapiens OX=9606 GN=PIM2 PE=1 SV=1 - [C9J8V9_HUMAN]	0.2897	1	1	3	3	145	16.4	5.3	0.769		0.677
H3BTA2	Serine/threonine-protein phosphatase (Fragment) OS=Homo sapiens OX=9606 GN=PPP4C PE=1 SV=1 - [H3BTA2_HUMAN]	0.206	4	1	6	9	267	30.5	5.31	0.815		0.812
Q9H9Y6	DNA-directed RNA polymerase I subunit RPA2 OS=Homo sapiens OX=9606 GN=POLR1B PE=1 SV=2 - [RPA2_HUMAN]	0.23	6	1	23	41	1135	128.1	7.83	0.669		1.171
B5MD46	TBC1 domain family member 10A OS=Homo sapiens OX=9606 GN=TBC1D10A PE=1 SV=1 - [B5MD46_HUMAN]	0.25	6	1	11	20	420	47.9	9.11	1.295		1.042
O95831	Apoptosis-inducing factor 1, mitochondrial OS=Homo sapiens OX=9606 GN=AIFM1 PE=1 SV=1 - [AIFM1_HUMAN]	0.2007	2	2	14	27	613	66.9	8.95	1.0245	0.856644	1.254	0.233469
A0A0D9SG79	Ubiquitin-associated protein 1 (Fragment) OS=Homo sapiens OX=9606 GN=UBAP1 PE=1 SV=1 - [A0A0D9SG79_HUMAN]	0.1856	2	1	9	19	528	57.8	5.57	1.177		0.894
O00505	Importin subunit alpha-4 OS=Homo sapiens OX=9606 GN=KPNA3 PE=1 SV=2 - [IMA4_HUMAN]	0.1766	3	2	10	25	521	57.8	4.94	1.0085	0.880276	0.949	0.365818
A0A087WW66	26S proteasome non-ATPase regulatory subunit 1 OS=Homo sapiens OX=9606 GN=PSMD1 PE=1 SV=1 - [A0A087WW66_HUMAN]	0.2728	8	9	26	57	953	105.8	5.41	1.0485	0.0712583	0.8535	0.00415652
M0QZ22	Protein Smaug homolog 2 OS=Homo sapiens OX=9606 GN=SAMD4B PE=1 SV=1 - [M0QZ22_HUMAN]	0.159	9	2	11	19	692	75.2	6.93	1.073	0.744119	1.092	0.895917
S4R3N1	HSPE1-MOB4 readthrough OS=Homo sapiens OX=9606 GN=HSPE1-MOB4 PE=3 SV=1 - [S4R3N1_HUMAN]	0.3103	4	2	10	70	261	29.7	6.16	1.036	0.764656	1.168	0.565375
Q92917	G-patch domain and KOW motifs-containing protein OS=Homo sapiens OX=9606 GN=GPKOW PE=1 SV=2 - [GPKOW_HUMAN]	0.1975	1	2	11	21	476	52.2	6.15	0.9295	0.666565	1.0115	0.871971
Q00526	Cyclin-dependent kinase 3 OS=Homo sapiens OX=9606 GN=CDK3 PE=1 SV=1 - [CDK3_HUMAN]	0.377	131	1	11	49	305	35	8.79	1.081		0.597
Q96ST2	Protein IWS1 homolog OS=Homo sapiens OX=9606 GN=IWS1 PE=1 SV=2 - [IWS1_HUMAN]	0.2357	5	3	18	41	819	91.9	4.69	1.095	0.453616	1.183	0.279998
Q9Y5B0	RNA polymerase II subunit A C-terminal domain phosphatase OS=Homo sapiens OX=9606 GN=CTDP1 PE=1 SV=3 - [CTDP1_HUMAN]	0.1759	5	1	14	23	961	104.3	5.27	0.987		0.748
Q9P0U4	CXXC-type zinc finger protein 1 OS=Homo sapiens OX=9606 GN=CXXC1 PE=1 SV=2 - [CXXC1_HUMAN]	0.2149	2	1	17	25	656	75.7	8.24	1.023		0.76
Q9Y6H1	Coiled-coil-helix-coiled-coil-helix domain-containing protein 2 OS=Homo sapiens OX=9606 GN=CHCHD2 PE=1 SV=1 - [CHCH2_HUMAN]	0.1523	2	2	2	10	151	15.5	9.22	1.052	0.0299769	1.147	0.0214633
A0A0G2JPD5	Microtubule-associated protein OS=Homo sapiens OX=9606 GN=MAPT PE=1 SV=1 - [A0A0G2JPD5_HUMAN]	0.2032	11	1	17	31	758	78.9	6.74	0.926		1.12
Q13283	Ras GTPase-activating protein-binding protein 1 OS=Homo sapiens OX=9606 GN=G3BP1 PE=1 SV=1 - [G3BP1_HUMAN]	0.5193	12	11	23	157	466	52.1	5.52	0.977	0.155527	1.3575	6.60875e-24
Q9H792	Inactive tyrosine-protein kinase PEAK1 OS=Homo sapiens OX=9606 GN=PEAK1 PE=1 SV=4 - [PEAK1_HUMAN]	0.173	2	1	30	60	1746	193	6.89	1.114		0.9
C9JQV0	Uncharacterized protein C7orf50 (Fragment) OS=Homo sapiens OX=9606 GN=C7orf50 PE=1 SV=1 - [C9JQV0_HUMAN]	0.1719	5	1	3	6	192	21.9	9.64	0.786		1.096
Q96T23	Remodeling and spacing factor 1 OS=Homo sapiens OX=9606 GN=RSF1 PE=1 SV=2 - [RSF1_HUMAN]	0.211	3	1	25	51	1441	163.7	5.01	1		0.908
Q9BSH4	Translational activator of cytochrome c oxidase 1 OS=Homo sapiens OX=9606 GN=TACO1 PE=1 SV=1 - [TACO1_HUMAN]	0.0673	2	1	2	3	297	32.5	8.13	0.949		1.234
O75907	Diacylglycerol O-acyltransferase 1 OS=Homo sapiens OX=9606 GN=DGAT1 PE=1 SV=2 - [DGAT1_HUMAN]	0.082	3	1	6	15	488	55.2	9.32	1.469		1.003
Q9UHP3	Ubiquitin carboxyl-terminal hydrolase 25 OS=Homo sapiens OX=9606 GN=USP25 PE=1 SV=4 - [UBP25_HUMAN]	0.1801	2	1	20	48	1055	122.1	5.34	1.092		0.334
Q86TI0	TBC1 domain family member 1 OS=Homo sapiens OX=9606 GN=TBC1D1 PE=1 SV=2 - [TBCD1_HUMAN]	0.1601	6	2	21	49	1168	133	6.96	0.978	0.867423	0.969	0.738665
D3DQV9	Eukaryotic translation initiation factor 4 gamma 2 (Fragment) OS=Homo sapiens OX=9606 GN=EIF4G2 PE=1 SV=1 - [D3DQV9_HUMAN]	0.5689	18	26	55	210	907	102.3	7.14	0.98	0.0593611	1.437	3.22106e-35
Q8TE82	SH3 domain and tetratricopeptide repeat-containing protein 1 OS=Homo sapiens OX=9606 GN=SH3TC1 PE=1 SV=3 - [S3TC1_HUMAN]	0.1542	3	1	21	93	1336	146.9	6.25	1.013		0.999
Q9UJU6	Drebrin-like protein OS=Homo sapiens OX=9606 GN=DBNL PE=1 SV=1 - [DBNL_HUMAN]	0.3558	13	8	14	41	430	48.2	5.05	1.038	0.292984	0.9275	0.107411
P27658	Collagen alpha-1(VIII) chain OS=Homo sapiens OX=9606 GN=COL8A1 PE=1 SV=2 - [CO8A1_HUMAN]	0.1599	2	2	12	24	744	73.3	9.61	0.908	0.815071	1.669	0.0226059
P22234	Multifunctional protein ADE2 OS=Homo sapiens OX=9606 GN=PAICS PE=1 SV=3 - [PUR6_HUMAN]	0.6165	4	26	37	525	425	47	7.23	0.902	1.66014e-17	0.812	5.74373e-25
P61758	Prefoldin subunit 3 OS=Homo sapiens OX=9606 GN=VBP1 PE=1 SV=4 - [PFD3_HUMAN]	0.5533	3	6	13	31	197	22.6	7.11	0.963	0.507845	0.8355	0.0310029
Q9H2M9	Rab3 GTPase-activating protein non-catalytic subunit OS=Homo sapiens OX=9606 GN=RAB3GAP2 PE=1 SV=1 - [RBGPR_HUMAN]	0.1766	1	1	23	51	1393	155.9	5.62	0.91	0.173025	1.014	0.966939
Q14257	Reticulocalbin-2 OS=Homo sapiens OX=9606 GN=RCN2 PE=1 SV=1 - [RCN2_HUMAN]	0.2114	6	2	7	19	317	36.9	4.4	0.962	0.758154	1.198	0.55991
Q86VV8	Rotatin OS=Homo sapiens OX=9606 GN=RTTN PE=1 SV=3 - [RTTN_HUMAN]	0.1303	2	1	26	56	2226	248.5	6.7	1.055		0.815
A0A024RB00	HCG21937, isoform CRA_a OS=Homo sapiens OX=9606 GN=hCG_21937 PE=4 SV=1 - [A0A024RB00_HUMAN]	0.1723	3	1	8	10	383	43.9	7.81	0.926		1.119
B0QY89	Eukaryotic translation initiation factor 3 subunit L OS=Homo sapiens OX=9606 GN=EIF3L PE=1 SV=1 - [B0QY89_HUMAN]	0.2339	11	3	17	34	607	70.9	6.65	1.0795	0.642659	1.086	0.0505891
A0A0C4DGI5	Chemokine-like protein TAFA-2 OS=Homo sapiens OX=9606 GN=TAFA2 PE=1 SV=1 - [A0A0C4DGI5_HUMAN]	0.2366	4	1	3	7	131	14.6	9.28	0.805		1.378
O75348	V-type proton ATPase subunit G 1 OS=Homo sapiens OX=9606 GN=ATP6V1G1 PE=1 SV=3 - [VATG1_HUMAN]	0.3729	1	2	4	9	118	13.7	8.79	0.995	0.690936	0.892	0.1064
P55036	26S proteasome non-ATPase regulatory subunit 4 OS=Homo sapiens OX=9606 GN=PSMD4 PE=1 SV=1 - [PSMD4_HUMAN]	0.374	6	9	14	42	377	40.7	4.79	1.0515	0.140942	0.9515	0.357965
P23526	Adenosylhomocysteinase OS=Homo sapiens OX=9606 GN=AHCY PE=1 SV=4 - [SAHH_HUMAN]	0.3426	2	10	17	79	432	47.7	6.34	0.997	0.0428961	0.7225	1.26004e-09
Q9H0B6	Kinesin light chain 2 OS=Homo sapiens OX=9606 GN=KLC2 PE=1 SV=1 - [KLC2_HUMAN]	0.4325	8	3	27	76	622	68.9	7.15	1.1335	0.00389603	0.981	0.932584
Q16186	Proteasomal ubiquitin receptor ADRM1 OS=Homo sapiens OX=9606 GN=ADRM1 PE=1 SV=2 - [ADRM1_HUMAN]	0.2064	5	4	8	10	407	42.1	5.07	1.0475	0.71772	0.909	0.543671
Q9ULC4	Malignant T-cell-amplified sequence 1 OS=Homo sapiens OX=9606 GN=MCTS1 PE=1 SV=1 - [MCTS1_HUMAN]	0.5691	2	8	8	36	181	20.5	8.82	1.111	0.00104056	1.148	0.0174713
H3BQZ7	HCG2044799 OS=Homo sapiens OX=9606 GN=HNRNPUL2-BSCL2 PE=4 SV=1 - [H3BQZ7_HUMAN]	0.2252	2	3	16	33	746	84.6	4.93	0.992	0.794401	0.9805	0.330502
Q9UN86	Ras GTPase-activating protein-binding protein 2 OS=Homo sapiens OX=9606 GN=G3BP2 PE=1 SV=2 - [G3BP2_HUMAN]	0.3838	3	4	17	65	482	54.1	5.55	1.8215	0.523636	1.3045	0.000554275
P32929	Cystathionine gamma-lyase OS=Homo sapiens OX=9606 GN=CTH PE=1 SV=3 - [CGL_HUMAN]	0.2173	1	1	7	11	405	44.5	6.7	1.16		1.028
P25787	Proteasome subunit alpha type-2 OS=Homo sapiens OX=9606 GN=PSMA2 PE=1 SV=2 - [PSA2_HUMAN]	0.4103	5	5	14	53	234	25.9	7.43	0.9935	0.0107864	1.057	0.097569
Q15149	Plectin OS=Homo sapiens OX=9606 GN=PLEC PE=1 SV=3 - [PLEC_HUMAN]	0.2511	3	6	122	273	4684	531.5	5.96	0.8695	0.15799	0.9025	0.184365
O95932	Protein-glutamine gamma-glutamyltransferase 6 OS=Homo sapiens OX=9606 GN=TGM6 PE=1 SV=3 - [TGM3L_HUMAN]	0.2705	1	1	20	38	706	79.3	7.25	1.189		0.976
O00193	Small acidic protein OS=Homo sapiens OX=9606 GN=SMAP PE=1 SV=1 - [SMAP_HUMAN]	0.3388	4	3	8	67	183	20.3	4.72	1.0025	0.338518	1.233	0.0264152
A0A075B730	Epiplakin OS=Homo sapiens OX=9606 GN=EPPK1 PE=1 SV=2 - [A0A075B730_HUMAN]	0.1258	2	2	43	75	5063	552.8	5.6	1.208		1.372
O75940	Survival of motor neuron-related-splicing factor 30 OS=Homo sapiens OX=9606 GN=SMNDC1 PE=1 SV=1 - [SPF30_HUMAN]	0.2773	1	3	6	19	238	26.7	7.24	0.903	0.123753	1.2555	0.00188909
A0A087WUW6	NF-kappa-B essential modulator OS=Homo sapiens OX=9606 GN=IKBKG PE=1 SV=1 - [A0A087WUW6_HUMAN]	0.2743	6	1	12	20	412	47.4	5.53	0.923		0.75
H7C488	Leucine zipper transcription factor-like protein 1 (Fragment) OS=Homo sapiens OX=9606 GN=LZTFL1 PE=1 SV=1 - [H7C488_HUMAN]	0.3234	2	2	8	25	235	26.9	4.98	0.9615	0.585482	1.19	0.0362987
Q9H1E3	Nuclear ubiquitous casein and cyclin-dependent kinase substrate 1 OS=Homo sapiens OX=9606 GN=NUCKS1 PE=1 SV=1 - [NUCKS_HUMAN]	0.3868	3	7	13	39	243	27.3	5.08	1.2145	0.0898268	1.1095	0.241065
O00764	Pyridoxal kinase OS=Homo sapiens OX=9606 GN=PDXK PE=1 SV=1 - [PDXK_HUMAN]	0.2692	3	2	7	12	312	35.1	6.13	0.589	0.536163	1.303	0.591769
O96013	Serine/threonine-protein kinase PAK 4 OS=Homo sapiens OX=9606 GN=PAK4 PE=1 SV=1 - [PAK4_HUMAN]	0.2538	10	2	12	14	591	64	9.73	0.992	0.8761	0.868	0.483786
F5H5K2	Mediator of RNA polymerase II transcription subunit 24 (Fragment) OS=Homo sapiens OX=9606 GN=MED24 PE=1 SV=2 - [F5H5K2_HUMAN]	0.2351	2	1	20	32	791	88.3	6.99	1.099		0.642
Q9H5I1	Histone-lysine N-methyltransferase SUV39H2 OS=Homo sapiens OX=9606 GN=SUV39H2 PE=1 SV=2 - [SUV92_HUMAN]	0.2585	3	1	10	16	410	46.7	8.19
O76094	Signal recognition particle subunit SRP72 OS=Homo sapiens OX=9606 GN=SRP72 PE=1 SV=3 - [SRP72_HUMAN]	0.3532	8	8	25	63	671	74.6	9.26	0.938	0.302315	1.004	0.512087
P13798	Acylamino-acid-releasing enzyme OS=Homo sapiens OX=9606 GN=APEH PE=1 SV=4 - [ACPH_HUMAN]	0.2937	6	5	18	49	732	81.2	5.48	1.0925	0.211252	0.794	0.116457
Q9Y5K5	Ubiquitin carboxyl-terminal hydrolase isozyme L5 OS=Homo sapiens OX=9606 GN=UCHL5 PE=1 SV=3 - [UCHL5_HUMAN]	0.3739	12	5	13	21	329	37.6	5.33	1.035	0.998708	0.984	0.296772
Q5LJB1	Ubiquitin carboxyl-terminal hydrolase isozyme L5 (Fragment) OS=Homo sapiens OX=9606 GN=UCHL5 PE=4 SV=1 - [Q5LJB1_HUMAN]	0.2182	1	1	4	10	165	18.2	11.22	1.155	0.0209597	1.22	0.0573452
Q9BUT1	3-hydroxybutyrate dehydrogenase type 2 OS=Homo sapiens OX=9606 GN=BDH2 PE=1 SV=2 - [BDH2_HUMAN]	0.3959	9	3	10	20	245	26.7	7.65	0.9935	0.320497	0.98	0.284537
P26641	Elongation factor 1-gamma OS=Homo sapiens OX=9606 GN=EEF1G PE=1 SV=3 - [EF1G_HUMAN]	0.5995	6	29	33	661	437	50.1	6.67	1.002	0.756257	0.9955	0.278581
Q99500	Sphingosine 1-phosphate receptor 3 OS=Homo sapiens OX=9606 GN=S1PR3 PE=1 SV=2 - [S1PR3_HUMAN]	0.2989	1	1	10	14	378	42.2	9.7	2.611		1.02
Q5SNV9	Uncharacterized protein C1orf167 OS=Homo sapiens OX=9606 GN=C1orf167 PE=2 SV=2 - [CA167_HUMAN]	0.2078	5	1	28	47	1468	162.3	10.7	1.282		1.875
O75132	Zinc finger BED domain-containing protein 4 OS=Homo sapiens OX=9606 GN=ZBED4 PE=1 SV=2 - [ZBED4_HUMAN]	0.105	1	1	14	29	1171	130.2	6.83	1.411		0.858
Q96Q89	Kinesin-like protein KIF20B OS=Homo sapiens OX=9606 GN=KIF20B PE=1 SV=3 - [KI20B_HUMAN]	0.2412	2	1	51	86	1820	210.5	5.67	0.446		0.647
P54136	Arginine--tRNA ligase, cytoplasmic OS=Homo sapiens OX=9606 GN=RARS PE=1 SV=2 - [SYRC_HUMAN]	0.5015	4	24	32	134	660	75.3	6.68	1.073	0.00364625	0.962	0.00626486
O00232	26S proteasome non-ATPase regulatory subunit 12 OS=Homo sapiens OX=9606 GN=PSMD12 PE=1 SV=3 - [PSD12_HUMAN]	0.443	13	10	25	99	456	52.9	7.65	1.0685	0.353615	0.848	0.0245516
C9JEJ2	Choline-phosphate cytidylyltransferase A OS=Homo sapiens OX=9606 GN=PCYT1A PE=1 SV=1 - [C9JEJ2_HUMAN]	0.2237	4	1	8	18	380	43.2	8.5	0.818		0.934
O94876	Transmembrane and coiled-coil domains protein 1 OS=Homo sapiens OX=9606 GN=TMCC1 PE=1 SV=3 - [TMCC1_HUMAN]	0.2511	7	1	16	31	653	72	6.55	1.166		1.099
U3N834	Potassium channel subfamily k member 2 variant 1 OS=Homo sapiens OX=9606 GN=KCNK2 PE=2 SV=1 - [U3N834_HUMAN]	0.2038	6	1	10	16	422	46.9	8.27	1.022		0.711
Q8IXB1	DnaJ homolog subfamily C member 10 OS=Homo sapiens OX=9606 GN=DNAJC10 PE=1 SV=2 - [DJC10_HUMAN]	0.2409	8	3	20	54	793	91	7.18	0.9765	0.93733	1.254	0.0152858
Q9NR50	Translation initiation factor eIF-2B subunit gamma OS=Homo sapiens OX=9606 GN=EIF2B3 PE=1 SV=1 - [EI2BG_HUMAN]	0.2279	2	2	9	10	452	50.2	6.47	0.946	0.834282	1.002	0.961798
Q96P31	Fc receptor-like protein 3 OS=Homo sapiens OX=9606 GN=FCRL3 PE=1 SV=1 - [FCRL3_HUMAN]	0.1962	3	1	12	23	734	80.8	7.03	1.022		0.857
Q9P253	Vacuolar protein sorting-associated protein 18 homolog OS=Homo sapiens OX=9606 GN=VPS18 PE=1 SV=2 - [VPS18_HUMAN]	0.1429	3	1	13	19	973	110.1	6.07	1.055		1.093
P53582	Methionine aminopeptidase 1 OS=Homo sapiens OX=9606 GN=METAP1 PE=1 SV=2 - [MAP11_HUMAN]	0.3705	6	7	12	59	386	43.2	7.17	1.021	0.705651	1.115	0.000281618
Q9NR30	Nucleolar RNA helicase 2 OS=Homo sapiens OX=9606 GN=DDX21 PE=1 SV=5 - [DDX21_HUMAN]	0.281	7	4	23	36	783	87.3	9.28	1.0805	0.258333	0.8215	0.00756902
O60568	Multifunctional procollagen lysine hydroxylase and glycosyltransferase LH3 OS=Homo sapiens OX=9606 GN=PLOD3 PE=1 SV=1 - [PLOD3_HUMAN]	0.3496	11	15	26	40	738	84.7	6.05	0.994	0.904878	1.1885	7.17461e-05
A0A0J9YX89	Selenoprotein F (Fragment) OS=Homo sapiens OX=9606 GN=SELENOF PE=1 SV=1 - [A0A0J9YX89_HUMAN]	0.3068	3	1	2	2	88	10.2	5	1.017		0.955
F2Z2Y6	U6 snRNA-associated Sm-like protein LSm8 OS=Homo sapiens OX=9606 GN=LSM8 PE=1 SV=1 - [F2Z2Y6_HUMAN]	0.6567	4	3	4	13	67	7.4	4.88	1.05	0.455641	1.3425	6.53024e-05
P51530	DNA replication ATP-dependent helicase/nuclease DNA2 OS=Homo sapiens OX=9606 GN=DNA2 PE=1 SV=3 - [DNA2_HUMAN]	0.1934	2	1	23	60	1060	120.3	7.74	1.266		0.674
Q9NVM6	DnaJ homolog subfamily C member 17 OS=Homo sapiens OX=9606 GN=DNAJC17 PE=1 SV=1 - [DJC17_HUMAN]	0.3092	1	2	9	27	304	34.7	8.53	0.789	0.0238182	1.125	0.579154
Q16543	Hsp90 co-chaperone Cdc37 OS=Homo sapiens OX=9606 GN=CDC37 PE=1 SV=1 - [CDC37_HUMAN]	0.4259	7	7	18	41	378	44.4	5.25	0.9355	0.038543	0.9885	0.216436
P13797	Plastin-3 OS=Homo sapiens OX=9606 GN=PLS3 PE=1 SV=4 - [PLST_HUMAN]	0.5937	17	21	39	174	630	70.8	5.6	0.991	0.585714	0.6805	2.06565e-23
Q5JWF2	Guanine nucleotide-binding protein G(s) subunit alpha isoforms XLas OS=Homo sapiens OX=9606 GN=GNAS PE=1 SV=2 - [GNAS1_HUMAN]	0.135	28	1	16	41	1037	111	5.03	0.634	0.282424	1.697	0.0907807
Q5T0N1	Cilia- and flagella-associated protein 70 OS=Homo sapiens OX=9606 GN=CFAP70 PE=2 SV=3 - [CFA70_HUMAN]	0.0955	2	1	13	29	1121	125.6	5.81	0.878		0.718
B4DHE8	RNA-binding protein Musashi homolog 2 OS=Homo sapiens OX=9606 GN=MSI2 PE=1 SV=1 - [B4DHE8_HUMAN]	0.1821	5	2	6	9	324	34.8	8.88	0.924	0.615519	0.905	0.231658
Q99558	Mitogen-activated protein kinase kinase kinase 14 OS=Homo sapiens OX=9606 GN=MAP3K14 PE=1 SV=2 - [M3K14_HUMAN]	0.1088	2	1	10	21	947	104	7.72	1.114	0.327624	0.759	0.184502
P25325	3-mercaptopyruvate sulfurtransferase OS=Homo sapiens OX=9606 GN=MPST PE=1 SV=3 - [THTM_HUMAN]	0.1852	5	2	6	14	297	33.2	6.6	0.8275	0.104695	0.5355	0.130618
O43660	Pleiotropic regulator 1 OS=Homo sapiens OX=9606 GN=PLRG1 PE=1 SV=1 - [PLRG1_HUMAN]	0.3599	4	5	20	39	514	57.2	9.17	0.957	0.820378	1.5305	5.88234e-08
H0YCJ8	Blood group Rh(CE) polypeptide (Fragment) OS=Homo sapiens OX=9606 GN=RHCE PE=4 SV=1 - [H0YCJ8_HUMAN]	0.3636	1	1	2	22	77	8.4	7.44	1.261		1.052
O75128	Protein cordon-bleu OS=Homo sapiens OX=9606 GN=COBL PE=1 SV=2 - [COBL_HUMAN]	0.203	4	1	29	54	1261	135.5	7.75	1.276		1.154
P41567	Eukaryotic translation initiation factor 1 OS=Homo sapiens OX=9606 GN=EIF1 PE=1 SV=1 - [EIF1_HUMAN]	0.8319	5	6	8	24	113	12.7	7.44	0.963	0.361939	1.1415	0.00881511
F5H6E2	Unconventional myosin-Ic OS=Homo sapiens OX=9606 GN=MYO1C PE=1 SV=1 - [F5H6E2_HUMAN]	0.3109	8	1	34	50	1039	118.9	9.41	0.912		1.1
Q9Y305	Acyl-coenzyme A thioesterase 9, mitochondrial OS=Homo sapiens OX=9606 GN=ACOT9 PE=1 SV=2 - [ACOT9_HUMAN]	0.3098	3	1	13	20	439	49.9	8.6	0.672		1.025
P63173	60S ribosomal protein L38 OS=Homo sapiens OX=9606 GN=RPL38 PE=1 SV=2 - [RL38_HUMAN]	0.7	10	3	7	22	70	8.2	10.1	1.085	0.224783	1.0005	0.759055
Q13617	Cullin-2 OS=Homo sapiens OX=9606 GN=CUL2 PE=1 SV=2 - [CUL2_HUMAN]	0.3235	4	4	26	46	745	86.9	6.92	1.0845	0.333318	0.977	0.411391
O43707	Alpha-actinin-4 OS=Homo sapiens OX=9606 GN=ACTN4 PE=1 SV=2 - [ACTN4_HUMAN]	0.7695	11	29	72	1945	911	104.8	5.44	1.133	1.65815e-27	1.606	1.21712e-268
O95466	Formin-like protein 1 OS=Homo sapiens OX=9606 GN=FMNL1 PE=1 SV=3 - [FMNL1_HUMAN]	0.2536	5	1	27	38	1100	121.8	5.72	0.874		1.333
Q9NQR7	Coiled-coil domain-containing protein 177 OS=Homo sapiens OX=9606 GN=CCDC177 PE=2 SV=3 - [CC177_HUMAN]	0.2249	1	1	20	53	707	79.7	10.74	1.086		1.019
P32320	Cytidine deaminase OS=Homo sapiens OX=9606 GN=CDA PE=1 SV=2 - [CDD_HUMAN]	0.4521	3	4	4	14	146	16.2	6.92	1.2775	0.0150554	1.127	0.115843
Q9Y221	60S ribosome subunit biogenesis protein NIP7 homolog OS=Homo sapiens OX=9606 GN=NIP7 PE=1 SV=1 - [NIP7_HUMAN]	0.3	3	1	4	6	180	20.4	8.51	0.955		1.586
A0A140VK07	Testicular secretory protein Li 7 OS=Homo sapiens OX=9606 PE=2 SV=1 - [A0A140VK07_HUMAN]	0.4868	10	16	28	124	684	73.9	6.35	0.823	2.78333e-11	0.7245	4.43182e-11
M0QXZ5	Zinc finger protein 428 (Fragment) OS=Homo sapiens OX=9606 GN=ZNF428 PE=1 SV=1 - [M0QXZ5_HUMAN]	0.1651	3	2	3	5	218	23.6	4.25	0.956	0.150613	0.999	0.979123
P26196	Probable ATP-dependent RNA helicase DDX6 OS=Homo sapiens OX=9606 GN=DDX6 PE=1 SV=2 - [DDX6_HUMAN]	0.4658	16	12	22	73	483	54.4	8.66	0.9595	0.413756	1.387	4.31441e-08
P13667	Protein disulfide-isomerase A4 OS=Homo sapiens OX=9606 GN=PDIA4 PE=1 SV=2 - [PDIA4_HUMAN]	0.6155	15	26	45	200	645	72.9	5.07	1.0555	7.61759e-05	1.122	5.19374e-11
O60925	Prefoldin subunit 1 OS=Homo sapiens OX=9606 GN=PFDN1 PE=1 SV=2 - [PFD1_HUMAN]	0.7295	2	2	9	35	122	14.2	6.81	1.1765	0.226891	0.918	0.392716
Q96BH1	E3 ubiquitin-protein ligase RNF25 OS=Homo sapiens OX=9606 GN=RNF25 PE=1 SV=1 - [RNF25_HUMAN]	0.1569	1	1	6	14	459	51.2	6.54	0.969	0.79173	0.897	0.159282
F8VXG1	Homeobox protein DLX-3 OS=Homo sapiens OX=9606 GN=DLX3 PE=4 SV=1 - [F8VXG1_HUMAN]	0.2275	2	1	3	5	167	18.5	9.91	1.195		0.818
Q63ZY3	KN motif and ankyrin repeat domain-containing protein 2 OS=Homo sapiens OX=9606 GN=KANK2 PE=1 SV=1 - [KANK2_HUMAN]	0.2127	10	2	25	65	851	91.1	5.63	0.857	0.155033	0.991	0.205602
Q13151	Heterogeneous nuclear ribonucleoprotein A0 OS=Homo sapiens OX=9606 GN=HNRNPA0 PE=1 SV=1 - [ROA0_HUMAN]	0.5574	1	8	16	156	305	30.8	9.29	0.911	0.000126314	1.3495	1.25521e-15
K7ENM7	Uncharacterized protein OS=Homo sapiens OX=9606 PE=4 SV=1 - [K7ENM7_HUMAN]	0.1839	5	1	11	25	598	68.9	8.63	1.139		0.701
Q6NUN7	Jhy protein homolog OS=Homo sapiens OX=9606 GN=JHY PE=2 SV=1 - [JHY_HUMAN]	0.2956	1	2	24	42	778	88.5	9.26	1.249	0.181726	1.285	0.257939
P30046	D-dopachrome decarboxylase OS=Homo sapiens OX=9606 GN=DDT PE=1 SV=3 - [DOPD_HUMAN]	0.322	8	3	4	26	118	12.7	7.3	1.327	0.000194503	0.519	0.000434384
Q8TDC3	Serine/threonine-protein kinase BRSK1 OS=Homo sapiens OX=9606 GN=BRSK1 PE=1 SV=2 - [BRSK1_HUMAN]	0.1594	3	1	14	35	778	85	9.32	0.242	0.0120429	0.228	0.243767
P18077	60S ribosomal protein L35a OS=Homo sapiens OX=9606 GN=RPL35A PE=1 SV=2 - [RL35A_HUMAN]	0.6273	4	3	9	15	110	12.5	11.06	1.126	0.0601887	1.0415	0.919891
D6R956	Ubiquitin carboxyl-terminal hydrolase OS=Homo sapiens OX=9606 GN=UCHL1 PE=1 SV=1 - [D6R956_HUMAN]	0.2946	14	1	6	10	241	26.8	5.81	0.756		1.07
E7EV99	Alpha-adducin OS=Homo sapiens OX=9606 GN=ADD1 PE=1 SV=1 - [E7EV99_HUMAN]	0.2373	11	4	12	37	632	70	6.46	1.037	0.532769	1.1095	0.00684456
A0A087WY55	Chromosome 6 open reading frame 55, isoform CRA_b OS=Homo sapiens OX=9606 GN=VTA1 PE=1 SV=1 - [A0A087WY55_HUMAN]	0.2571	4	2	8	20	280	31.1	6.44	0.7805	0.552833	0.868	0.624819
Q96PY6	Serine/threonine-protein kinase Nek1 OS=Homo sapiens OX=9606 GN=NEK1 PE=1 SV=2 - [NEK1_HUMAN]	0.2273	2	1	33	59	1258	142.7	5.94	1.232	0.687187	0.7765	0.415007
P26373	60S ribosomal protein L13 OS=Homo sapiens OX=9606 GN=RPL13 PE=1 SV=4 - [RL13_HUMAN]	0.436	5	5	13	52	211	24.2	11.65	1.17	0.0982437	0.9025	0.114318
H7C4T5	Muscleblind-like protein 1 (Fragment) OS=Homo sapiens OX=9606 GN=MBNL1 PE=1 SV=1 - [H7C4T5_HUMAN]	0.4012	16	4	9	17	329	35.8	8.66	1.006	0.938654	0.8545	0.154811
Q86YB8	ERO1-like protein beta OS=Homo sapiens OX=9606 GN=ERO1B PE=1 SV=2 - [ERO1B_HUMAN]	0.3105	3	1	17	60	467	53.5	7.99	1.214		0.994
Q9H7B4	Histone-lysine N-methyltransferase SMYD3 OS=Homo sapiens OX=9606 GN=SMYD3 PE=1 SV=4 - [SMYD3_HUMAN]	0.1495	9	1	7	25	428	49.1	7.25	0.867		0.897
Q6P1M9	Armadillo repeat-containing X-linked protein 5 OS=Homo sapiens OX=9606 GN=ARMCX5 PE=1 SV=1 - [ARMX5_HUMAN]	0.2545	1	1	16	29	558	62.3	8.73	2.531		1.02
H0YF25	Glutamine amidotransferase-like class 1 domain-containing protein 1 (Fragment) OS=Homo sapiens OX=9606 GN=GATD1 PE=1 SV=1 - [H0YF25_HUMAN]	0.1173	7	1	3	16	162	17.3	6.51	1.147	0.0441205	0.812	0.0383853
E7ES08	High mobility group protein B3 (Fragment) OS=Homo sapiens OX=9606 GN=HMGB3 PE=1 SV=1 - [E7ES08_HUMAN]	0.4574	5	4	14	104	188	21.4	9.51	1.0155	0.0364625	0.9075	0.350387
Q6QHC5	Sphingolipid delta(4)-desaturase/C4-monooxygenase DES2 OS=Homo sapiens OX=9606 GN=DEGS2 PE=1 SV=2 - [DEGS2_HUMAN]	0.1269	1	1	5	7	323	37.2	9.32	1.24		0.941
O60885	Bromodomain-containing protein 4 OS=Homo sapiens OX=9606 GN=BRD4 PE=1 SV=2 - [BRD4_HUMAN]	0.1982	11	2	25	52	1362	152.1	9.19	0.898	0.286151	1.001	0.997055
A6NFB4	Chorionic somatomammotropin hormone 1 OS=Homo sapiens OX=9606 GN=CSH1 PE=1 SV=1 - [A6NFB4_HUMAN]	0.207	2	1	4	13	256	28.7	5.2	0.623		1.355
Q9Y6V0	Protein piccolo OS=Homo sapiens OX=9606 GN=PCLO PE=1 SV=5 - [PCLO_HUMAN]	0.1564	2	1	79	149	5142	560.4	6.47	1.004	0.427722	0.725	0.0721175
Q16740	ATP-dependent Clp protease proteolytic subunit, mitochondrial OS=Homo sapiens OX=9606 GN=CLPP PE=1 SV=1 - [CLPP_HUMAN]	0.3213	2	1	7	9	277	30.2	8.09	0.905	0.104619	1.45	0.149323
Q14974	Importin subunit beta-1 OS=Homo sapiens OX=9606 GN=KPNB1 PE=1 SV=2 - [IMB1_HUMAN]	0.4053	9	22	35	155	876	97.1	4.78	0.8925	4.65324e-10	0.8725	4.66862e-09
Q5TEC6	Histone H3 OS=Homo sapiens OX=9606 GN=HIST2H3PS2 PE=1 SV=1 - [Q5TEC6_HUMAN]	0.4559	3	1	11	72	136	15.4	11.27	0.978	0.811905	1.5	0.00158145
O76070	Gamma-synuclein OS=Homo sapiens OX=9606 GN=SNCG PE=1 SV=2 - [SYUG_HUMAN]	0.315	2	1	4	9	127	13.3	4.86	1.056		1.01
Q9H0C8	Integrin-linked kinase-associated serine/threonine phosphatase 2C OS=Homo sapiens OX=9606 GN=ILKAP PE=1 SV=1 - [ILKAP_HUMAN]	0.4031	5	6	19	38	392	42.9	7.09	0.9775	0.799351	1.2495	0.146729
O43847	Nardilysin OS=Homo sapiens OX=9606 GN=NRDC PE=1 SV=3 - [NRDC_HUMAN]	0.1581	9	4	17	28	1151	131.6	4.98	0.9945	0.204051	0.728	0.00706975
Q96D37	Proto-oncogene vav OS=Homo sapiens OX=9606 GN=VAV1 PE=1 SV=2 - [Q96D37_HUMAN]	0.1759	6	1	17	19	790	91.9	6.6	1.305		1.044
A0A024QZN4	Vinculin, isoform CRA_c OS=Homo sapiens OX=9606 GN=VCL PE=4 SV=1 - [A0A024QZN4_HUMAN]	0.5797	6	34	69	215	1066	116.6	6.09	1.019	0.148325	0.8775	1.33589e-07
B4DXD0	Translin-associated factor X-interacting protein 1 OS=Homo sapiens OX=9606 GN=TSNAXIP1 PE=1 SV=1 - [B4DXD0_HUMAN]	0.2935	7	1	17	34	712	82.9	5.24
Q8WUR7	UPF0235 protein C15orf40 OS=Homo sapiens OX=9606 GN=C15orf40 PE=1 SV=2 - [CO040_HUMAN]	0.3529	6	2	6	7	153	16.3	9.83	0.9795	0.706191	1.084	0.97983
G3V1S7	Hyaluronan synthase 1 OS=Homo sapiens OX=9606 GN=HAS1 PE=1 SV=1 - [G3V1S7_HUMAN]	0.2652	7	1	14	38	577	64.7	9.19	0.748		0.7
Q68CZ6	HAUS augmin-like complex subunit 3 OS=Homo sapiens OX=9606 GN=HAUS3 PE=1 SV=1 - [HAUS3_HUMAN]	0.3416	1	1	18	38	603	69.6	5.55	0.877		0.89
Q5THK1	Protein PRR14L OS=Homo sapiens OX=9606 GN=PRR14L PE=1 SV=1 - [PR14L_HUMAN]	0.2013	3	1	52	95	2151	237.2	6.33	1.027	0.617171	1.098	0.0461972
E9PF18	Hydroxyacyl-coenzyme A dehydrogenase, mitochondrial OS=Homo sapiens OX=9606 GN=HADH PE=1 SV=2 - [E9PF18_HUMAN]	0.2564	13	3	12	26	390	42.1	9.26	1.021	0.423181	1.18	0.00232465
G5E9L0	ADP-ribosylation factor GTPase-activating protein 2 OS=Homo sapiens OX=9606 GN=ARFGAP2 PE=1 SV=2 - [G5E9L0_HUMAN]	0.3083	8	2	22	36	493	53.4	8.5	0.964	0.309807	0.812	0.446663
Q8IVM0	Coiled-coil domain-containing protein 50 OS=Homo sapiens OX=9606 GN=CCDC50 PE=1 SV=1 - [CCD50_HUMAN]	0.2222	1	1	7	17	306	35.8	6.65	0.943	0.31315	1.289	0.0889799
A0A0A0MTE8	Neuron navigator 2 OS=Homo sapiens OX=9606 GN=NAV2 PE=1 SV=1 - [A0A0A0MTE8_HUMAN]	0.2073	4	1	51	128	2489	268.1	9.06	1.219		0.676
A0A0S2Z355	Cyclin-dependent kinase 5 isoform 2 (Fragment) OS=Homo sapiens OX=9606 GN=CDK5 PE=2 SV=1 - [A0A0S2Z355_HUMAN]	0.3115	121	1	8	16	260	29.5	6.42	1.191		1.085
Q9NWY4	Histone PARylation factor 1 OS=Homo sapiens OX=9606 GN=HPF1 PE=1 SV=2 - [HPF1_HUMAN]	0.2572	1	3	9	15	346	39.4	6.8	0.9675	0.833116	1	0.79575
Q01546	Keratin, type II cytoskeletal 2 oral OS=Homo sapiens OX=9606 GN=KRT76 PE=1 SV=2 - [K22O_HUMAN]	0.1755	6	1	15	54	638	65.8	8.12	1.55		1.263
Q9Y226	Solute carrier family 22 member 13 OS=Homo sapiens OX=9606 GN=SLC22A13 PE=2 SV=2 - [S22AD_HUMAN]	0.0907	1	1	6	10	551	60.8	7.83	0.935		1.237
Q5T2E6	Armadillo-like helical domain-containing protein 3 OS=Homo sapiens OX=9606 GN=ARMH3 PE=1 SV=1 - [ARMD3_HUMAN]	0.0595	2	1	5	8	689	78.7	6.6	1.023		1.086
H0Y8V9	Semaphorin-6A (Fragment) OS=Homo sapiens OX=9606 GN=SEMA6A PE=1 SV=2 - [H0Y8V9_HUMAN]	0.2771	1	1	11	16	545	59.7	9.04	0.871		1.106
P41091	Eukaryotic translation initiation factor 2 subunit 3 OS=Homo sapiens OX=9606 GN=EIF2S3 PE=1 SV=3 - [IF2G_HUMAN]	0.661	3	20	35	238	472	51.1	8.4	1.0675	1.28909e-05	1.2725	2.52424e-45
P29966	Myristoylated alanine-rich C-kinase substrate OS=Homo sapiens OX=9606 GN=MARCKS PE=1 SV=4 - [MARCS_HUMAN]	0.2861	4	7	7	22	332	31.5	4.45	1.0665	0.688966	1.2035	8.08671e-06
Q8N442	Translation factor GUF1, mitochondrial OS=Homo sapiens OX=9606 GN=GUF1 PE=1 SV=1 - [GUF1_HUMAN]	0.2347	1	1	18	47	669	74.3	8.59	1.146		0.678
Q92622	Run domain Beclin-1-interacting and cysteine-rich domain-containing protein OS=Homo sapiens OX=9606 GN=RUBCN PE=1 SV=4 - [RUBIC_HUMAN]	0.1852	13	1	15	39	972	108.6	6.25	0.606		1.289
Q8WVY7	Ubiquitin-like domain-containing CTD phosphatase 1 OS=Homo sapiens OX=9606 GN=UBLCP1 PE=1 SV=2 - [UBCP1_HUMAN]	0.3396	1	5	12	43	318	36.8	6.46	1.0925	0.00538615	0.8445	0.0111467
Q8TDQ7	Glucosamine-6-phosphate isomerase 2 OS=Homo sapiens OX=9606 GN=GNPDA2 PE=1 SV=1 - [GNPI2_HUMAN]	0.4022	3	1	8	20	276	31.1	6.95	0.867	0.217256	0.555	0.0146166
Q5HY81	Ubiquitin-like protein 4A OS=Homo sapiens OX=9606 GN=UBL4A PE=1 SV=2 - [Q5HY81_HUMAN]	0.4778	2	2	7	8	180	20.5	9.55	1.177	0.389329	0.99	0.910366
J3KPM9	Signal transducer and activator of transcription OS=Homo sapiens OX=9606 GN=STAT1 PE=1 SV=1 - [J3KPM9_HUMAN]	0.3347	7	8	27	65	714	83.3	6.42	1.015	0.463983	0.9075	0.00140905
Q5VU11	Ribonuclease P protein subunit p30 (Fragment) OS=Homo sapiens OX=9606 GN=RPP30 PE=1 SV=1 - [Q5VU11_HUMAN]	0.3386	4	3	8	20	254	28.1	9.22	0.92	0.271417	1.347	0.0110822
Q5VW32	BRO1 domain-containing protein BROX OS=Homo sapiens OX=9606 GN=BROX PE=1 SV=1 - [BROX_HUMAN]	0.3236	5	5	16	37	411	46.4	7.65	1.0315	0.267848	0.9135	0.543579
Q9Y274	Type 2 lactosamine alpha-2,3-sialyltransferase OS=Homo sapiens OX=9606 GN=ST3GAL6 PE=1 SV=1 - [SIA10_HUMAN]	0.3202	5	1	9	25	331	38.2	9	2.611		1.02
Q5FYB0	Arylsulfatase J OS=Homo sapiens OX=9606 GN=ARSJ PE=2 SV=1 - [ARSJ_HUMAN]	0.2421	1	1	10	46	599	67.2	9.01	2.531		1.02
[truncated: 1,189 more rows]
